# Supplementary material for: CRISPR technologies and the search for the PAM-free nuclease
Source: Nat Commun. 2021 Jan 22;12:555. doi: 10.1038/s41467-020-20633-y (PMC7822910; doi:10.1038/s41467-020-20633-y)
Supplement: Supplementary file 3 — Supplementary Data 1 [file 41467_2020_20633_MOESM3_ESM.xlsx]

## Sheet: Supplementary Data 1
Nuclease name	CRISPR subtype	Host strain	Identity to SpCas9 /FnCas12a (%) using UniProt	Length (amino acids)	Consensus PAM 5’-3’	Less-preferred PAMs@	Determination method	Initial validation method	Crystal structure w/DNA target?	References for PAM characterization	References for crystal structure	AA sequence
SpyCas9	II-A	Streptococcus pyogenes SF370	100	1368	NGG	NAG, NHGG, NGA	consensus predicted bioinformatically (Fonfara NAR 2014); 5N library S. pneumoniae plasmid depletion (Jiang Nature Biotechnol 2013); 7N library in vitro enrichment (Ran Nature 2015); 6N library E. coli plasmid depletion (Kleinstiver Nature 2015); 7N library in vitro enrichment (Karvelis Genome Biology 2015); 5N library E. coli PAM-SEARCH (Collias Science Advances 2020)	NGG and NAG validated through genome editing experiments in E. coli (Jiang Nature Biotechnology 2013), NGG validated through transcriptional repression and nuclease activity in E. coli and gene editing in mammalian cells (Esvelt Nat Methods 2013), NGAN validated through indel formation in human cells (Kleinstiver Nature 2015), and NHGG validated in E. coli and human cells (Collias Science Advance…	Yes	Jiang Nature Biotechnology 2013 (doi:10.1038/nbt.2508); Ran Nature 2015 (doi: 10.1038/nature14299); Kleinstiver Nature Biotechnology 2015 (doi: 10.1038/nature14592); Karvelis Genome Biology 2015 (doi: 10.1186/s13059-015-0818-7); Collias Science Advances 2020 (doi: 10.1126/sciadv.abb4054)	Anders Nature 2014 (doi: 10.1038/nature13579) and Nishimasu Cell 2014 (doi: 10.1016/j.cell.2014.02.001)	MDKKYSIGLDIGTNSVGWAVITDEYKVPSKKFKVLGNTDRHSIKKNLIGALLFDSGETAEATRLKRTARRRYTRRKNRICYLQEIFSNEMAKVDDSFFHRLEESFLVEEDKKHERHPIFGNIVDEVAYHEKYPTIYHLRKKLVDSTDKADLRLIYLALAHMIKFRGHFLIEGDLNPDNSDVDKLFIQLVQTYNQLFEENPINASGVDAKAILSARLSKSRRLENLIAQLPGEKKNGLFGNLIALSLGLTPNFKSNFDLAEDAKLQLSKDTYDDDLDNLLAQIGDQYADLFLAAKNLSDAILLSDILRVNTEITKAPLSASMIKRYDEHHQDLTLLKALVRQQLPEKYKEIFFDQSKNGYAGYIDGGASQEEFYKFIKPILEKMDGTEELLVKLNREDLL…
Sth1Cas9	II-A	Streptococcus thermophilus LMD-9	17	1121	NNAGAAW	NNGGGA, NNGGAAW, NNGATAG, NNTCTTA, & NNCAATA	consensus predicted bioinformatically (Hovarth J. Bacteriol. 2008 and Fonfara NAR 2014); 8N library E. coli plasmid depletion (Esvelt Nat Methods 2013); 7N library in vitro enrichment (Karvelis Genome Biology 2015); 5N library E. coli PAM-SCANR (Lennay Mol Cell 2016)	consensus PAM validated through gene regulation in bacteria, targeting invading phage DNA, consensus sequence validated through transcriptional repression and nuclease activity in E. coli and gene editing in mammalian cells (Esvelt Nat Methods 2013); consensus and less-preferred NNGGAAW sequence validated in E. coli PAM-SCANR repression circuit (Leenay Mol Cell 2016)	Yes	Hovarth J. Bacteriol. 2008 (doi: 10.1128/JB.01415-07); Fonfara NAR 2014 (doi: 10.1093/nar/gkt1074); Esvelt Nature Methods 2013 (doi: 10.1038/nmeth.2681); Karvelis Genome Biology 2015 (doi: 10.1186/s13059-015-0818-7); Leenay Molecular Cell 2016 (doi: 10.1016/J.MOLCEL.2016.02.031)	Fuchsbauer et al. Molecular Cell 2019 (doi: 10.1016/j.molcel.2019.09.012)	MSDLVLGLDIGIGSVGVGILNKVTGEIIHKNSRIFPAAQAENNLVRRTNRQGRRLARRKKHRRVRLNRLFEESGLITDFTKISINLNPYQLRVKGLTDELSNEELFIALKNMVKHRGISYLDDASDDGNSSVGDYAQIVKENSKQLETKTPGQIQLERYQTYGQLRGDFTVEKDGKKHRLINVFPTSAYRSEALRILQTQQEFNPQITDEFINRYLEILTGKRKYYHGPGNEKSRTDYGRYRTSGETLDNIFGILIGKCTFYPDEFRAAKASYTAQEFNLLNDLNNLTVPTETKKLSKEQKNQIINYVKNEKAMGPAKLFKYIAKLLSCDVADIKGYRIDKSGKAEIHTFEAYRKMKTLETLDIEQMDRETLDKLAYVLTLNTEREGIQEALEHEFADG…
SauCas9	II-A	Staphylococcus aureus subsp. aureus	17.5	1053	NNGRRT	NNARRT & NNTRRT	7N library in vitro enrichment (Ran Nature 2015); 6N library E. coli plasmid depletion (Kleinstiver Nature Biotechnology 2015); 7N library in vitro enrichment (Karvelis Genome Biology 2015)	consensus and less-preferred sequences validated through indel formation (EGFP disruption) in mammalian cells (Kleinstiver Nat Biotechnol 2015)	Yes	Kleinstiver Nature Biotechnology 2015 (doi: 10.1038/nature14592), Ran Nature 2015 (doi:10.1038/nature14299), Nishimasu Cell 2015 (doi: 10.1016/j.cell.2015.08.007)	Nishimasu et al Cell 2015 (doi: 10.1016/j.cell.2015.08.007)	MKRNYILGLDIGITSVGYGIIDYETRDVIDAGVRLFKEANVENNEGRRSKRGARRLKRRRRHRIQRVKKLLFDYNLLTDHSELSGINPYEARVKGLSQKLSEEEFSAALLHLAKRRGVHNVNEVEEDTGNELSTKEQISRNSKALEEKYVAELQLERLKKDGEVRGSINRFKTSDYVKEAKQLLKVQKAYHQLDQSFIDTYIDLLETRRTYYEGPGEGSPFGWKDIKEWYEMLMGHCTYFPEELRSVKYAYNADLYNALNDLNNLVITRDENEKLEYYEKFQIIENVFKQKKKPTLKQIAKEILVNEEDIKGYRVTSTGKPEFTNLKVYHDIKDITARKEIIENAELLDQIAKILTIYQSSEDIQEELTNLNSELTQEEIEQISNLKGYTGTHNLSLKA…
NmeCas9	II-C	Neisseria meningitidis 8013	16.2	1082	NNNNGATT	NNNNGYTT, NNNNGAYW, & NNNNGTCT	consensus predicted bioinformatically (Fonfara NAR 2014); 8N library E. coli plasmid depletion (Esvelt Nat Methods 2013); specific sequences tested in hPSC tdTomato disruption experiment (Hou PNAS 2013), luciferase assay in HEK293T (Lee Molecular Therapy 2016), and GFP induction in HEK293T (Amrani Genome Biology 2018)	consensus sequence validated through transcriptional repression and nuclease activity in E. coli and gene editing in mammalian cells (Esvelt Nat Methods 2013)	Yes	Esvelt Nature Methods 2013 (doi: 10.1038/nmeth.2681); Hou PNAS 2013 (doi: 10.1073/pnas.1313587110); Fonfara NAR 2014 (doi: 10.1093/nar/gkt1074); Lee Molecular Therapy 2016 (doi: 10.1038/mt.2016.8); Amrani Genome Biology 2018 (doi: 10.1186/s13059-018-1591-1)	Sun et al. Molecular Cell 2019 (doi: 10.1016/j.molcel.2019.09.025)	MAAFKPNSINYILGLDIGIASVGWAMVEIDEEENPIRLIDLGVRVFERAEVPKTGDSLAMARRLARSVRRLTRRRAHRLLRTRRLLKREGVLQAANFDENGLIKSLPNTPWQLRAAALDRKLTPLEWSAVLLHLIKHRGYLSQRKNEGETADKELGALLKGVAGNAHALQTGDFRTPAELALNKFEKESGHIRNQRSDYSHTFSRKDLQAELILLFEKQKEFGNPHVSGGLKEGIETLLMTQRPALSGDAVQKMLGHCTFEPAEPKAAKNTYTAERFIWLTKLNNLRILEQGSERPLTDTERATLMDEPYRKSKLTYAQARKLLGLEDTAFFKGLRYGKDNAEASTLMEMKAYHAISRALEKEGLKDKKSPLNLSPELQDEIGTAFSLFKTDEDITGRL…
RspCas9*	II-C	Rikenellaceae sp.	14.5	1213	NVNDCCY	nr	7N library in vitro enrichment	Not reported	No	Gasiunas Nature Communications 2020 (doi: 10.1038/s41467-020-19344-1)	N/A	MEKRLGIDVGTNSLGWAIVEVDDEGCTLLDRGVDIFQEGVAREKNQEKPAVQDRTDARALRRHYFRRRLRKIALLRVLVRHDLCPALSEEQLNAWQGKGIYPLDDAFIRWQRTDDNADRNPYRDRFRCLTEELDLACREERYVLGRALYHLCQRRGFLSNRKDAGNEAEEGKVKQEIKTLSADMAAAGCEYLGEYFYRLYQRKEKIRKHYTARNEHYLAEFRAICRKQRLDEELRQALEKAIFYQRPLKSQKGLVGKCTFEKDKSRCPVSHPRFEEFRMLQFINNVRVTGPGDAEPRPLSPEEVEIVRPLFLRKSKPHFDFEDIAKKIAGKGNYACRGELLQAPYRFNCAGKSTVTGSPVSALFASVFGDDWQREICSLYTLGAGKNEEQILNDVWHVL…
Cca1Cas9*	II-C	Capnocytophaga canis	16.9	1430	BRTTTTT	nr	7N library in vitro enrichment	consensus sequence validated with in vitro DNA fragment digestion	No	Gasiunas Nature Communications 2020 (doi: 10.1038/s41467-020-19344-1)	N/A	MKHILGLDLGTNSIGWAYVKEAENDTETSEIVDLGVRVNPLTTDEKTNFEKGKPISTNADRTLKRSARRNLQRYKLRRKELIELLKEHQLISENTILTENGKGTTFQTLELRAKSAKEKISLGELARVFLTINKKRGYKSSRKAKNEDEGQLIDGMEIAKRLYEENLTTGQLSLQLLKEGKKSLPDYYRSDLQFELDKVWNFQKQFHSDILTDEFYAQLKGKGQRATSALFLAKYQIYTAENKGSREDKKLQAYQWRVDALSKELTREELAFVITEINNNLNNSSGYLGAISDRSKELYFNNETVGEYLWKQIAANPHTSLKNQVFYRQDYLDEFERIWNTQAQFYPQILTESLKKELRDVVIFYQRKLKSQKSLVSFCEFENKEIEIKKEDGTSTKKV…
PspCas9*	II-C	Parabacteroides sp.	16	1424	NR(A>G)TTTT	nr	7N library in vitro enrichment	consensus sequence validated with in vitro DNA fragment digestion	No	Gasiunas Nature Communications 2020 (doi: 10.1038/s41467-020-19344-1)	N/A	MKRILGLDLGTNSIGWALVNEAETDEEVSSIIRLGVRVNPLTVDETQNFEKGKSITTNAERTLKRSMRRNLQRYKLRRDALVEFLKELGFITDETILSEQGNRTTFETCRLRAKAAEEEISLEELSRVLLMINKKRGYKSSRKVKKEEDGVLIDGMEIAKKLYEEDLTPGQLCSQLLESGKKVLPDFYRSDLQEELDRIWSVQKQFHPDVFCDAAKEEIKGKNRSQTWAILANYFVWKEEVVGWNDREAKNETIEKECKLVGLKRTTKGYELKKENYRWRAQALTEQLGLEEIAVVLQEINGQINASSGYLGAISDRSKVLYFNHQTVGQYQMAELDKNPHASLRNMVFYRQDYLDEFDRIWEKQAEFHKELTAELKKEIRDMIIFYQRRLKSQKGLIS…
OrhCas9*	II-C	Ornithobacterium rhinotracheale	15.7	1535	NNAAAR(G>A)	nr	7N library in vitro enrichment	consensus sequence validated with in vitro DNA fragment digestion	No	Gasiunas Nature Communications 2020 (doi: 10.1038/s41467-020-19344-1)	N/A	MNTILGLDLGTNSIGWALIKVLNDKTRLPLEIIDLGVVVIPTDQRTLDKFSKGESISKTAERTKQKGVRKLYERKKLRRERLHRVLNILGFLPEHYSKKIDFKKHLGQFFGNSQPKISYVENDHGKHEFIFMDSYREMLKEFSKHNIKNVPYDWTIYYLRKKALSQKISKEELAWVILNFNKKRGYYQFRDDNADENKENKIEKYYALKVTNVKKEDAQNYTITLENGWIYKNKSKISLLDWVGSTKEFISTEKFDNKGNIIKKKNGEDDRTLKLVDSEKDWIAIKKSTEDRIENYGKTVGTYLYEHLLKDPNQKLNGELINIIDRKFYKNELKQILEKQKEFHPELLNEDLFQKSIIELYPKNSTRQKELKNKDLCYLLIDDVIYYQRDLKKKNSTIN…
ScCas9	II-A	Streptococcus canis	83.3	1375	NNG (slight preference for A at 2nd position)	nr	8N library E. coli PAM-SCANR and Sanger sequencing	consensus sequence validated through in vitro digestion and gene editing in mammalian cells	No	Chatterjee & Jakimo Science Advances 2018 (doi: 10.1126/sciadv.aau0766)	N/A	MEKKYSIGLDIGTNSVGWAVITDDYKVPSKKFKVLGNTNRKSIKKNLMGALLFDSGETAEATRLKRTARRRYTRRKNRIRYLQEIFANEMAKLDDSFFQRLEESFLVEEDKKNERHPIFGNLADEVAYHRNYPTIYHLRKKLADSPEKADLRLIYLALAHIIKFRGHFLIEGKLNAENSDVAKLFYQLIQTYNQLFEESPLDEIEVDAKGILSARLSKSKRLEKLIAVFPNEKKNGLFGNIIALALGLTPNFKSNFDLTEDAKLQLSKDTYDDDLDELLGQIGDQYADLFSAAKNLSDAILLSDILRSNSEVTKAPLSASMVKRYDEHHQDLALLKTLVRQQFPEKYAEIFKDDTKNGYAGYVGIGIKHRKRTTKLATQEEFYKFIKPILEKMDGAEEL…
SmacCas9	II-A	Streptococcus macacae NCTC 11558	58.4	1338	NAAN	ne	consensus predicted bioinformatically	Not reported	No	Chatterjee Nature Communications 2020 (doi: 10.1038/s41467-020-16117-8)	N/A	MTKPYSIGLDIGTNSVGWAVVTDGYKVPAKKMKVLGNTDKSHIKKNLLGALLFDSGNTAKDRRLKRTARRRYTRRRNRILYLQEIFAEEMAKADESFFQRLNESFLTNDDKEFDSHPIFGNKAEEEAHHHKFPTIFHLRKHLADSTEKSDLRLIYLALAHMIKFRGHFLIEGQLKAENTNVQTLFDDFVEVYDKTVEESHLSEISVSSILTEKISKSRRLENLIKYYPTEKKNTLFGNLIALSLGLQPNFKTNFKLSEDAKLQFSKDTYEEDLGELLGKIGDNYADLFISAKNLYDAILLSGILTIDDNTTKAPLSASMIKRYEEHQEDLAQLKKFIRQNLPDQYSEVFSDKTKDGYAGYIDGKTNQEAFYKYIKNMLSKTEGADYFLDKIDREDFLRK…
TdeCas9	II-A	Treponema denticola ATCC 35405	28.6	1395	NAAAAY	NAAANC, NANAAC, and NNAAAC	8N library E. coli plasmid depletion (Esvelt Nat Methods 2013); 7N library in vitro enrichment (Gasiunas biorxiv 2020)	consensus sequence validated through in vitro digestion (Gasiunas biorxiv 2020)	No	Esvelt Nature Methods 2013 (doi: 10.1038/nmeth.2681); Gasiunas Nature Communications 2020 (doi: 10.1038/s41467-020-19344-1)	N/A	MKKEIKDYFLGLDVGTGSVGWAVTDTDYKLLKANRKDLWGMRCFETAETAEVRRLHRGARRRIERRKKRIKLLQELFSQEIAKTDEGFFQRMKESPFYAEDKTILQENTLFNDKDFADKTYHKAYPTINHLIKAWIENKVKPDPRLLYLACHNIIKKRGHFLFEGDFDSENQFDTSIQALFEYLREDMEVDIDADSQKVKEILKDSSLKNSEKQSRLNKILGLKPSDKQKKAITNLISGNKINFADLYDNPDLKDAEKNSISFSKDDFDALSDDLASILGDSFELLLKAKAVYNCSVLSKVIGDEQYLSFAKVKIYEKHKTDLTKLKNVIKKHFPKDYKKVFGYNKNEKNNNNYSGYVGVCKTKSKKLIINNSVNQEDFYKFLKTILSAKSEIKEVNDI…
Nme2Cas9	II-C	Neisseria meningitidis De10444	16.1	1082	NHDTCCA	nr	7N library in vitro enrichment (Gasiunas et al.); 7N library with 'C' fixed at 5th position in vitro enrichment (Edraki Mol Cell 2019)	consensus sequence validated through in vitro digestion (Gasiunas et al.) and indel formation in mammalian cells (Edraki et al.)	Yes	Gasiunas Nature Communications 2020 (doi: 10.1038/s41467-020-19344-1); Edraki Molecular Cell (doi: 10.1016/j.molcel.2018.12.003)	Sun et al. Molecular Cell 2019 (doi: 10.1016/j.molcel.2019.09.025)	MAAFKPNPINYILGLDIGIASVGWAMVEIDEEENPIRLIDLGVRVFERAEVPKTGDSLAMARRLARSVRRLTRRRAHRLLRARRLLKREGVLQAADFDENGLIKSLPNTPWQLRAAALDRKLTPLEWSAVLLHLIKHRGYLSQRKNEGETADKELGALLKGVANNAHALQTGDFRTPAELALNKFEKESGHIRNQRGDYSHTFSRKDLQAELILLFEKQKEFGNPHVSGGLKEGIETLLMTQRPALSGDAVQKMLGHCTFEPAEPKAAKNTYTAERFIWLTKLNNLRILEQGSERPLTDTERATLMDEPYRKSKLTYAQARKLLGLEDTAFFKGLRYGKDNAEASTLMEMKAYHAISRALEKEGLKDKKSPLNLSSELQDEIGTAFSLFKTDEDITGRL…
CjeCas9	II-C	Campylobacter jejuni NCTC 11168	15.2	984	NNNVRYM or NNNNRYAC (Kim et al.)	nr	consensus predicted bioinformatically (Fonfara NAR 2014); 7N library in vitro enrichment (Yamada Mol Cell 2017); 10N library in vitro enrichment (Kim Nat Comm 2017)	consensus sequence validated through in vitro digestion (Yamada Molecular Cell 2017); consensus sequence validated through indel formation in human cells (Kim Nat Comm 2017)	Yes	Fonfara NAR 2014 (doi: 10.1093/nar/gkt1074); Yamada Molecular Cell 2017 (doi: 10.1016/j.molcel.2017.02.007); Kim Nature Communications 2017 (doi: 10.1038/ncomms14500)	Yamada Molecular Cell 2017 (doi: 10.1016/j.molcel.2017.02.007)	MARILAFDIGISSIGWAFSENDELKDCGVRIFTKVENPKTGESLALPRRLARSARKRLARRKARLNHLKHLIANEFKLNYEDYQSFDESLAKAYKGSLISPYELRFRALNELLSKQDFARVILHIAKRRGYDDIKNSDDKEKGAILKAIKQNEEKLANYQSVGEYLYKEYFQKFKENSKEFTNVRNKKESYERCIAQSFLKDELKLIFKKQREFGFSFSKKFEEEVLSVAFYKRALKDFSHLVGNCSFFTDEKRAPKNSPLAFMFVALTRIINLLNNLKNTEGILYTKDDLNALLNEVLKNGTLTYKQTKKLLGLSDDYEFKGEKGTYFIEFKKYKEFIKALGEHNLSQDDLNEIAKDITLIKDEIKLKKALAKYDLNQNQIDSLSKLEFKDHLNISFK…
SmuCas9	II-A	Streptococcus mutans UA159	62.8	1345	NGG	NAG	consensus predicted bioinformatically (Fonfara NAR 2014)	consensus sequence validated through gfp direct repression experiments in E. coli (Shields PLoS Pathogens 2019)	No	Fonfara NAR 2014 (doi: 10.1093/nar/gkt1074); Shields PLoS Pathogens 2019 (doi: 10.1371/journal.ppat.1008344)	N/A	MKKPYSIGLDIGTNSVGWAVVTDDYKVPAKKMKVLGNTDKSHIEKNLLGALLFDSGNTAEDRRLKRTARRRYTRRRNRILYLQEIFSEEMGKVDDSFFHRLEDSFLVTEDKRGERHPIFGNLEEEVKYHENFPTIYHLRQYLADNPEKVDLRLVYLALAHIIKFRGHFLIEGKFDTRNNDVQRLFQEFLAVYDNTFENSSLQEQNVQVEEILTDKISKSAKKDRVLKLFPNEKSNGRFAEFLKLIVGNQADFKKHFELEEKAPLQFSKDTYEEELEVLLAQIGDNYAELFLSAKKLYDSILLSGILTVTDVGTKAPLSASMIQRYNEHQMDLAQLKQFIRQKLSDKYNEVFSDVSKDGYAGYIDGKTNQEAFYKYLKGLLNKIEGSGYFLDKIEREDFL…
Smu2Cas9	II-A	Streptococcus mutans P42S	58.2	1350	NAA	NGAA	spacer acquisition assay	consensus sequence validated through plasmid clearance experiments in bacteria	No	Mosterd mSphere 2020 (doi: 10.1128/mSphere.00235-20)	N/A	MKKPYSIGLDIGTNSVGWAVVTDDYKVPAKKMKVLGNTDKSHIKKNLLGALLFDSGNTAADRRLKRTARRRYTRRRNRILYLQEIFAEEMSKVDDSFFHRLEDSFLVTEDKRGERHPIFGNLEEEVKYHENFPTIYHLRQYLADNPEKVDLRLVYLALAHIIKFRGHFLIEGKFDTRNNDVQRLFQEFLAVYDNTFENSSLQEQNVQVEEILTDKISKSAKKDRVLKLFPNEKSNGRFAEFLKLIVGNQADFKKHFELEEKTPLQFSKDTYEEELEVLLAQIGDNYAELFLSAKKLYDSILLSGILTVTDVSTKAPLSASMIQRYNEHQMDLAQLKQFIRQKLSDKYNEVFSDVSKDGYAGYIDGKTNQEAFYKYLKGLLNKIEGSGYFLDKIEREDFL…
PmuCas9	II-C	Pasteurella multocida str. Pm70	15.2	1056	GNNNNCNNA	nr	consensus predicted bioinformatically	Not reported	No	Fonfara NAR 2014 (doi: 10.1093/nar/gkt1074)	N/A	MQTTNLSYILGLDLGIASVGWAVVEINENEDPIGLIDVGVRIFERAEVPKTGESLALSRRLARSTRRLIRRRAHRLLLAKRFLKREGILSTIDLEKGLPNQAWELRVAGLERRLSAIEWGAVLLHLIKHRGYLSKRKNESQTNNKELGALLSGVAQNHQLLQSDDYRTPAELALKKFAKEEGHIRNQRGAYTHTFNRLDLLAELNLLFAQQHQFGNPHCKEHIQQYMTELLMWQKPALSGEAILKMLGKCTHEKNEFKAAKHTYSAERFVWLTKLNNLRILEDGAERALNEEERQLLINHPYEKSKLTYAQVRKLLGLSEQAIFKHLRYSKENAESATFMELKAWHAIRKALENQGLKDTWQDLAKKPDLLDEIGTAFSLYKTDEDIQQYLTNKVPNSV…
SpaCas9	II-A	Streptococcus pasteurianus ATCC 43144	16.5	1130	NNGTGA	nr	7N library in vitro enrichment	consensus sequence validated through in vitro digestion	No	Ran Nature 2015 (doi: 10.1038/nature14299)	N/A	MTNGKILGLDIGIASVGVGIIEAKTGKVVHANSRLFSAANAENNAERRGFRGSRRLNRRKKHRVKRVRDLFEKYGIVTDFRNLNLNPYELRVKGLTEQLKNEELFAALRTISKRRGISYLDDAEDDSTGSTDYAKSIDENRRLLKNKTPGQIQLERLEKYGQLRGNFTVYDENGEAHRLINVFSTSDYEKEARKILETQADYNKKITAEFIDDYVEILTQKRKYYHGPGNEKSRTDYGRFRTDGTTLENIFGILIGKCNFYPDEYRASKASYTAQEYNFLNDLNNLKVSTETGKLSTEQKESLVEFAKNTATLGPAKLLKEIAKILDCKVDEIKGYREDDKGKPDLHTFEPYRKLKFNLESINIDDLSREVIDKLADILTLNTEREGIEDAIKRNLPNQ…
NciCas9	II-C	Neisseria cinera ATCC 14685	16	1082	NNNNGTA	nr	7N library in vitro enrichment	consensus sequence validated through in vitro digestion	No	Ran Nature 2015 (doi: 10.1038/nature14299)	N/A	MAAFKPNPMNYILGLDIGIASVGWAIVEIDEEENPIRLIDLGVRVFERAEVPKTGDSLAAARRLARSVRRLTRRRAHRLLRARRLLKREGVLQAADFDENGLIKSLPNTPWQLRAAALDRKLTPLEWSAVLLHLIKHRGYLSQRKNEGETADKELGALLKGVADNTHALQTGDFRTPAELALNKFEKESGHIRNQRGDYSHTFNRKDLQAELNLLFEKQKEFGNPHVSDGLKEGIETLLMTQRPALSGDAVQKMLGHCTFEPTEPKAAKNTYTAERFVWLTKLNNLRILEQGSERPLTDTERATLMDEPYRKSKLTYAQARKLLDLDDTAFFKGLRYGKDNAEASTLMEMKAYHAISRALEKEGLKDKKSPLNLSPELQDEIGTAFSLFKTDEDITGRL…
ClaCas9	II-C	Campylobacter lari CF89-12	14.8	1003	NNGGG	nr	7N library in vitro enrichment	consensus sequence validated through in vitro digestion	No	Ran Nature 2015 (doi: 10.1038/nature14299)	N/A	MRILGFDIGINSIGWAFVENDELKDCGVRIFTKAENPKNKESLALPRRNARSSRRRLKRRKARLIAIKRILAKELKLNYKDYVAADGELPKAYEGSLASVYELRYKALTQNLETKDLARVILHIAKHRGYMNKNEKKSNDAKKGKILSALKNNALKLENYQSVGEYFYKEFFQKYKKNTKNFIKIRNTKDNYNNCVLSSDLEKELKLILEKQKEFGYNYSEDFINEILKVAFFQRPLKDFSHLVGACTFFEEEKRACKNSYSAWEFVALTKIINEIKSLEKISGEIVPTQTINEVLNLILDKGSITYKKFRSCINLHESISFKSLKYDKENAENAKLIDFRKLVEFKKALGVHSLSRQELDQISTHITLIKDNVKLKTVLEKYNLSNEQINNLLEIEFN…
PlaCas9	II-C	Parvibaculum lavamentivorans DS-1	14.5	1037	NNNCAT	nr	7N library in vitro enrichment	consensus sequence validated through in vitro digestion	No	Ran Nature 2015 (doi: 10.1038/nature14299)	N/A	MERIFGFDIGTTSIGFSVIDYSSTQSAGNIQRLGVRIFPEARDPDGTPLNQQRRQKRMMRRQLRRRRIRRKALNETLHEAGFLPAYGSADWPVVMADEPYELRRRGLEEGLSAYEFGRAIYHLAQHRHFKGRELEESDTPDPDVDDEKEAANERAATLKALKNEQTTLGAWLARRPPSDRKRGIHAHRNVVAEEFERLWEVQSKFHPALKSEEMRARISDTIFAQRPVFWRKNTLGECRFMPGEPLCPKGSWLSQQRRMLEKLNNLAIAGGNARPLDAEERDAILSKLQQQASMSWPGVRSALKALYKQRGEPGAEKSLKFNLELGGESKLLGNALEAKLADMFGPDWPAHPRKQEIRHAVHERLWAADYGETPDKKRVIILSEKDRKAHREAAANSFV…
CdCas9	II-C	Corynebacterium diphtheriae NCTC 13129	11.1	1084	NNRHHHY	NGA	7N library in vitro enrichment	consensus sequence validated through in vitro digestion	Yes	Ran Nature 2015 (doi: 10.1038/nature14299)	Hirano Nature Communications 2019 (doi: 10.1038/s41467-019-09741-6)	MKYHVGIDVGTFSVGLAAIEVDDAGMPIKTLSLVSHIHDSGLDPDEIKSAVTRLASSGIARRTRRLYRRKRRRLQQLDKFIQRQGWPVIELEDYSDPLYPWKVRAELAASYIADEKERGEKLSVALRHIARHRGWRNPYAKVSSLYLPDGPSDAFKAIREEIKRASGQPVPETATVGQMVTLCELGTLKLRGEGGVLSARLQQSDYAREIQEICRMQEIGQELYRKIIDVVFAAESPKGSASSRVGKDPLQPGKNRALKASDAFQRYRIAALIGNLRVRVDGEKRILSVEEKNLVFDHLVNLTPKKEPEWVTIAEILGIDRGQLIGTATMTDDGERAGARPPTHDTNRSIVNSRIAPLVDWWKTASALEQHAMVKALSNAEVDDFDSPEGAKVQAFFAD…
IgnaviCas9	II-C	Ignavibacterium from mini-metagenomic sequencing (JGI Genome ID: 2630969008)	14.9	1240	NRRNAT	nr	consensus predicted bioinformatically and 10N library in vitro depletion	Not reported	No	Schmidt PNAS 2019 (doi: 10.1073/pnas.1904273116)	N/A	MKKVLGLDLGVSSIGWALIDEDDRKIMGMGSRIIPLTTDDKDEFTKGNTISKNQQRTIKRTQRKGYDRYQLRRQNLVFVLKQNNMMPDIELVNLPKLELWKLRSDAVNKKISLKELGRILLHLNQKRGYKSSRSESNLDKKDTEYVATVKNRYESLKEIGLTIGQKFFEELSKNNFYRIKEQVYPREAYVEEYNKIMKHQQKHYPENISEELINKIRDEIIYYQRKLKSQKGLVSVCEFEGFWIKLNSNGKEKDLFVGPKVTPKSSPLFQVSRIWETINNISIKRKTGESIEITLDKKKEIFAYMDKNEKLSYPELLKILGLKKDDVYGNKNLTNGLLGNKIKTEMMKCISDIDKYSDLFRLELEIKEFDEEVYLYDRTTGEIINSKKKKNIIAAIEDQ…
ThermoCas9	II-C	Geobacillus thermodenitrificans T12	16.9	1082	NNNNCNAA and NNNNCMCA with subtle preference for cytosine at first, third, fourth, and sixth PAM positions	NNNNCNKA & NNNNCKCA (between 37°C and 55°C)	7N library in vitro enrichment	in vitro DNA fragment digestion for consensus and less-preferred PAMs	No	Mougiakos Nature Communications 2017 (doi: 10.1038/s41467-017-01591-4)	N/A	MKYKIGLDIGITSIGWAVINLDIPRIEDLGVRIFDRAENPKTGESLALPRRLARSARRRLRRRKHRLERIRRLFVREGILTKEELNKLFEKKHEIDVWQLRVEALDRKLNNDELARILLHLAKRRGFRSNRKSERTNKENSTMLKHIEENQSILSSYRTVAEMVVKDPKFSLHKRNKEDNYTNTVARDDLEREIKLIFAKQREYGNIVCTEAFEHEYISIWASQRPFASKDDIEKKVGFCTFEPKEKRAPKATYTFQSFTVWEHINKLRLVSPGGIRALTDDERRLIYKQAFHKNKITFHDVRTLLNLPDDTRFKGLLYDRNTTLKENEKVRFLELGAYHKIRKAIDSVYGKGAAKSFRPIDFDTFGYALTMFKDDTDIRSYLRNEYEQNGKRMENLAD…
GeoCas9	II-C	Geobacillus stearothermophilus 1518, ATCC 7953	16.8	1087	NNNNCRAA	NNNNGMAA and NNNNCTAA	consensus predicted bioinformatically and in vitro digestion of 6 related PAM sequences	in vitro digestion of 6 PAM sequences. indel formation in HEK293T cells with consensus PAM	No	Harrington Nature Communications 2017 (doi: 10.1038/s41467-017-01408-4)	N/A	MRYKIGLDIGITSVGWAVMNLDIPRIEDLGVRIFDRAENPQTGESLALPRRLARSARRRLRRRKHRLERIRRLVIREGILTKEELDKLFEEKHEIDVWQLRVEALDRKLNNDELARVLLHLAKRRGFKSNRKSERSNKENSTMLKHIEENRAILSSYRTVGEMIVKDPKFALHKRNKGENYTNTIARDDLEREIRLIFSKQREFGNMSCTEEFENEYITIWASQRPVASKDDIEKKVGFCTFEPKEKRAPKATYTFQSFIAWEHINKLRLISPSGARGLTDEERRLLYEQAFQKNKITYHDIRTLLHLPDDTYFKGIVYDRGESRKQNENIRFLELDAYHQIRKAVDKVYGKGKSSSFLPIDFDTFGYALTLFKDDADIHSYLRNEYEQNGKRMPNLAN…
G. LC300 Cas9	II-C	Geobacillus LC300	17.2	1087	NNNNGMAA	NNNNGAAG	consensus predicted bioinformatically and in vitro digestion of 6 related PAM sequences	in vitro digestion of 6 PAM sequences	No	Harrington Nature Communications 2017 (doi: 10.1038/s41467-017-01408-4)	N/A	MRYKIGLDIGITSVGWAVINLDIPRIEDLGVRIFDRAENPQTGESLALPRRLARSARRRLRRRKHRLERIRRLIIREGILTKEELDKLFEEKHEIDVWQLRVEALDRKLNNDELARVLLHLAKRRGFKSNRKSERSNKENSTMLKHIEENRAILSSYRTVGEMIVKDPKFALHKRNKGENYTNTIARDDLEREIRLIFSKQREFGNMSCTEEFENEYIAIWASQRPVASKDDIEKKVGFCTFEPKEKRAPKATYTFQSFIAWEHINKLRLISPSGTRGLTDEERRLLYEQAFQKNKITYHDIRTLLHLPDDTYFKGIVYDRGESRKQNENIRFLELDAYHQIRKAVDKVYGKGKSSSFLPIDFDTFGYALTLFKDDADIRSYLRNEYEQNGKRMPNLAN…
AceCas9	II-C	Acidothermus cellulolyticus 11B	10.6	1138	NNNCC	nr	7N library in vitro digestion followed by cloning into vector and Sanger sequencing 18 resulting clones	consensus sequence validated with in vitro DNA fragment digestion	No	Tsui ACS Synetic Biology 2017 (doi: 10.1021/acssynbio.7b00050)	N/A	MGGSEVGTVPVTWRLGVDVGERSIGLAAVSYEEDKPKEILAAVSWIHDGGVGDERSGASRLALRGMARRARRLRRFRRARLRDLDMLLSELGWTPLPDKNVSPVDAWLARKRLAEEYVVDETERRRLLGYAVSHMARHRGWRNPWTTIKDLKNLPQPSDSWERTRESLEARYSVSLEPGTVGQWAGYLLQRAPGIRLNPTQQSAGRRAELSNATAFETRLRQEDVLWELRCIADVQGLPEDVVSNVIDAVFCQKRPSVPAERIGRDPLDPSQLRASRACLEFQEYRIVAAVANLRIRDGSGSRPLSLEERNAVIEALLAQTERSLTWSDIALEILKLPNESDLTSVPEEDGPSSLAYSQFAPFDETSARIAEFIAKNRRKIPTFAQWWQEQDRTSRSDL…
Sth3Cas9	II-A	Streptococcus thermophilus LMD-9 (CRISPR locus 3)	57.2	1388	NGGNG	nr	consensus predicted bioinformatically (Hovarth J. Bacteriol. 2008 and Fonfara NAR 2014); 7N library in vitro enrichment (Karvelis Genome Biology 2015)	consensus sequence validated with plasmid clearance experiments in E. coli (Sapranauskas NAR 2011) and in vitro digestion experiments (Gasiunas PNAS 2012)	No	Hovarth J. Bacteriol. 2008 (doi: 10.1128/JB.01415-07); Fonfara NAR 2014 (doi: 10.1093/nar/gkt1074); Sapranauskas NAR 2011 (doi: 10.1093/nar/gkr606); Gasiunas PNAS 2012 (doi: 10.1073/pnas.1208507109); Karvelis Genome Biology 2015 (doi: 10.1186/s13059-015-0818-7)	N/A	MTKPYSIGLDIGTNSVGWAVTTDNYKVPSKKMKVLGNTSKKYIKKNLLGVLLFDSGITAEGRRLKRTARRRYTRRRNRILYLQEIFSTEMATLDDAFFQRLDDSFLVPDDKRDSKYPIFGNLVEEKAYHDEFPTIYHLRKYLADSTKKADLRLVYLALAHMIKYRGHFLIEGEFNSKNNDIQKNFQDFLDTYNAIFESDLSLENSKQLEEIVKDKISKLEKKDRILKLFPGEKNSGIFSEFLKLIVGNQADFRKCFNLDEKASLHFSKESYDEDLETLLGYIGDDYSDVFLKAKKLYDAILLSGFLTVTDNETEAPLSSAMIKRYNEHKEDLALLKEYIRNISLKTYNEVFKDDTKNGYAGYIDGKTNQEDFYVYLKKLLAEFEGADYFLEKIDREDFL…
BlatCas9	Not reported	Brevibacillus laterosporus SSP360D4	Unable to calculate	Unable to calculate	NNNNCNDD	sequences with A at 5th position in expt with 50nM Cas9 (C was still the most abundant at 5th position though)	7N library in vitro enrichment	consensus sequence validated with in vitro digestions (and cleavage rate analysis) and indel formation in plants	No	Karvelis Genome Biology 2015 (doi: 10.1186/s13059-015-0818-7)	N/A	Not publically available
FnCas9	II-B	Francisella novicida	13.7	1629	NGG	NAG, NGA	consensus predicted bioinformatically (Fonfara NAR 2014); 7N library in vitro enrichment (Hirano Cell 2016)	TNN sequences digested in vitro digested and resolved on an agarose gel	Yes	Fonfara NAR 2014 (doi: 10.1093/nar/gkt1074); Hirano Cell 2016 (doi: 10.1016/j.cell.2016.01.039)	Hirano Cell 2016 (doi: 10.1016/j.cell.2016.01.039)	MNFKILPIAIDLGVKNTGVFSAFYQKGTSLERLDNKNGKVYELSKDSYTLLMNNRTARRHQRRGIDRKQLVKRLFKLIWTEQLNLEWDKDTQQAISFLFNRRGFSFITDGYSPEYLNIVPEQVKAILMDIFDDYNGEDDLDSYLKLATEQESKISEIYNKLMQKILEFKLMKLCTDIKDDKVSTKTLKEITSYEFELLADYLANYSESLKTQKFSYTDKQGNLKELSYYHHDKYNIQEFLKRHATINDRILDTLLTDDLDIWNFNFEKFDFDKNEEKLQNQEDKDHIQAHLHHFVFAVNKIKSEMASGGRHRSQYFQEITNVLDENNHQEGYLKNFCENLHNKKYSNLSVKNLVNLIGNLSNLELKPLRKYFNDKIHAKADHWDEQKFTETYCHWILGE…
LfeCas9	II-A	Lactobacillus fermentum DSM 20052	28.7	1371	NYAAA	nr	consensus predicted bioinformatically	Not reported	No	Brandt BMC Genomics 2020 (doi: 10.1186/s12864-020-6740-8)	N/A	MDIGTSSIGWAVTDSQFKLMRIKGKTAIGVRLFEEGKTAAERRTFRTTRRRLKRRKWRLHYLDKIFAPHLQEVDENFLRRLKQSNIHPEDPAKNQAFIGKLLFPDLLKKNERGYPTLIKMRDELPVEQRAHYPVTNIYKLREAMINEDRQFDLREVYLAVHHIVKYRGHFLNNASVDKFKVGRIDFDKSFNVLNEAYEELQNGEGSFTIEPSKVEKIGQLLLDTKMRKLDRQKAVAKLLEVKVADKEETKRNKQIATAMSKLVLGYKADFATVAMANGNEWKIDLSSETSEDEIEKFREELSDAQNDILTEITSLFSQIMLNAIVPNGMSISESMMDRYWTHERQLAEVKEYLATQPASARKEFDQVYNKYIGQVPKEKGFDLEKGLKKILSKKENWKE…
LpnCas9 *	II-B	Legionella pneumophila	13.5	1372	NRGNN	nr	7N library in vitro enrichment	consensus sequence validated with in vitro DNA fragment digestion	No	Gasiunas Nature Communications 2020 (doi: 10.1038/s41467-020-19344-1)	N/A	MESSQILSPIGIDLGGKFTGVCLSHLEAFAELPNHANTKYSVILIDHNNFQLSQAQRRATRHRVRNKKRNQFVKRVALQLFQHILSRDLNAKEETALCHYLNNRGYTYVDTDLDEYIKDETTINLLKELLPSESEHNFIDWFLQKMQSSEFRKILVSKVEEKKDDKELKNAVKNIKNFITGFEKNSVEGHRHRKVYFENIKSDITKDNQLDSIKKKIPSVCLSNLLGHLSNLQWKNLHRYLAKNPKQFDEQTFGNEFLRMLKNFRHLKGSQESLAVRNLIQQLEQSQDYISILEKTPPEITIPPYEARTNTGMEKDQSLLLNPEKLNNLYPNWRNLIPGIIDAHPFLEKDLEHTKLRDRKRIISPSKQDEKRDSYILQRYLDLNKKIDKFKIKKQLSFL…
KhuCas9 *	II-A	Kurthia huakuii	26.1	1309	N(C>D)GGN(T>A>G>C)NN	nr	7N library in vitro enrichment	consensus sequence validated with in vitro DNA fragment digestion	No	Gasiunas Nature Communications 2020 (doi: 10.1038/s41467-020-19344-1)	N/A	MNYSIGLDIGTTSVGWACINEQHEILRYQNKWAIGVREFEAAQTAETTRQKRQTRRRYNRRKKRIQLVQQLFSAYVPTDFFGATDSLHFWKNDNQFEQRTLSQVLKELRINPKKIPTIYHLRKLLMEGPKQDIRLIYLAIHNLIKYRGHFLNTGRWTKQNQGFNFLVECSDIVTAYSEINGLALPSLDFQAIQSIIEDTDMVRKDKQKQLEKVSSKSFVPLWQLLLGLSVNAEKLFVESQNTILYKEAKLKLVLGSEELDEVRENLTEVENHFIDEAFALYQQIMLQDLLQGHECVAASKVASYEKYQEDLCEFKRLINETKDEALYRRLFITPKKAMAEYKEQPNKDNKEKLCLLDRYNRSSKDKEAVLNTMAKLLATSNVNHHADLIENIKEGTFLA…
AinCas9 *	II-A	Acidaminococcus intestini RyC-MR95	26.1	1358	NRTAW	nr	7N library in vitro enrichment	consensus sequence validated with in vitro DNA fragment digestion	No	Gasiunas Nature Communications 2020 (doi: 10.1038/s41467-020-19344-1)	N/A	MGKMYYLGLDIGTNSVGYAVTDPSYHLLKFKGEPMWGAHVFAAGNQSAERRSFRTSRRRLDRRQQRVKLVQEIFAPVISPIDPRFFIRLHESALWRDDVAETDKHIFFNDPTYTDKEYYSDYPTIHHLIVDLMESSEKHDPRLVYLAVAWLVAHRGHFLNEVDKDNIGDVLSFDAFYPEFLAFLSDNGVSPWVCESKALQATLLSRNSVNDKYKALKSLIFGSQKPEDNFDANISEDGLIQLLAGKKVKVNKLFPQESNDASFTLNDKEDAIEEILGTLTPDECEWIAHIRRLFDWAIMKHALKDGRTISESKVKLYEQHHHDLTQLKYFVKTYLAKEYDDIFRNVDSETTKNYVAYSYHVKEVKGTLPKNKATQEEFCKYVLGKVKNIECSEADKVDF…
CglCas9 *	II-A	Coriobacterium glomerans PW2	27.7	1384	N(C>K>A)AARC	nr	7N library in vitro enrichment	Not reported	No	Gasiunas Nature Communications 2020 (doi: 10.1038/s41467-020-19344-1)	N/A	MKLRGIEDDYSIGLDMGTSSVGWAVTDERGTLAHFKRKPTWGSRLFREAQTAAVARMPRGQRRRYVRRRWRLDLLQKLFEQQMEQADPDFFIRLRQSRLLRDDRAEEHADYRWPLFNDCKFTERDYYQRFPTIYHVRSWLMETDEQADIRLIYLALHNIVKHRGNFLREGQSLSAKSARPDEALNHLRETLRVWSSERGFECSIADNGSILAMLTHPDLSPSDRRKKIAPLFDVKSDDAAADKKLGIALAGAVIGLKTEFKNIFGDFPCEDSSIYLSNDEAVDAVRSACPDDCAELFDRLCEVYSAYVLQGLLSYAPGQTISANMVEKYRRYGEDLALLKKLVKIYAPDQYRMFFSGATYPGTGIYDAAQARGYTKYNLGPKKSEYKPSESMQYDDFRK…
Esp1Cas9 *	II-A	Eggerthella sp. YY7918	28.4	1380	NAAAG	nr	7N library in vitro enrichment	consensus sequence validated with in vitro DNA fragment digestion	No	Gasiunas Nature Communications 2020 (doi: 10.1038/s41467-020-19344-1)	N/A	MNLRHVGNYNIGLDMGTASVGWAAIDEQGELLHFKGKPTWGSRLFDSANTAATARMPRGQRRRYIRRRWRLDLLQKFFSEEMAEKDPEFFIRLRQSSLWPEDREGGHTAYHWPLFNDSDFNEKEYYEKFPTIFHLRQWLMETDEKADIRLIYLAFHNIVKHRGNFLQENNDSLSAQNANMRESLESFCIALEEWCDEKELTCSCDPQKLEHLFKEVKYRSDIRDGFAALLGLACSGENEVDVKAMAKEMGKAIVGYKADFSKIFTECDKEGSSFRLSDDEGPEAFLDICPDDGIALFEAIQMVYSSFILTGMLTEKGLSLSKISAYNQYGQDLESLKALVKEYVPNEYSSFFRGPTYSGSTEYDPSKAQGYTRYNLGPSKKGSGAKPMAYEDFKKSVEQ…
Esp2Cas9 *	II-A	Eubacterium sp.	27.3	1345	NV(A>G>C)R(A>G)ACCN	nr	7N library in vitro enrichment	consensus sequence validated with in vitro DNA fragment digestion	No	Gasiunas Nature Communications 2020 (doi: 10.1038/s41467-020-19344-1)	N/A	MGNKLRNVDDYYLGLDIGTESVGWAVTDKYYVIPKFKGNAMWGVHLFDEGETSVKRRGFRSARRRTQRKRERLALLEALFDEEICKKDCTFFRRLHESDLWPEDKSGDDKYAVFADENYTDKDFHKEYPTIYHLRYELIKNKEPHDVKLVFLALHHIIKNRGHFLFDSLSSAEDFNSAYETMCSYLSDNEIQLNCSDIEQFKAILKDRRQGKIEKTKNLASLFGITKKSDPVSYAVMAVLSGSTVKMCDLFGDDELKTVEKNNISFASGYEENEEIYASVLGDRFELVKILKAVYDWAVLADILDGKKYISEAKVAVYEKHKNDLKTLKKYVKTYLPEKYNEIFKISDGKKDNYVAYSGHIKESGKTGELKKTCNSENFCAYLKKTLGKNADLSYKEMF…
FmaCas9 *	II-A	Finegoldia magna ATCC 29328	27.9	1348	NNGAC	nr	7N library in vitro enrichment	consensus sequence validated with in vitro DNA fragment digestion	No	Gasiunas Nature Communications 2020 (doi: 10.1038/s41467-020-19344-1)	N/A	MKSEKKYYIGLDVGTNSVGWAVTDEFYNILRAKGKDLWGVRLFEKADTAANTRIFRSGRRRNDRKGMRLQILREIFEDEIKKVDKDFYDRLDESKFWAEDKKVSGKYSLFNDKNFSDKQYFEKFPTIFHLRKYLMEEHGKVDIRYYFLAINQMMKRRGHFLIDGQISHVTDDKPLKEQLILLINDLLKIELEEELMDSIFEILADVNEKRTDKKNNLKELIKGQDFNKQEGNILNSIFESIVTGKAKIKNIISDEDILEKIKEDNKEDFVLTGDSYEENLQYFEEVLQENITLFNTLKSTYDFLILQSILKGKSTLSDAQVERYDEHKKDLEILKKVIKKYDEDGKLFKQVFKEDNGNGYVSYIGYYLNKNKKITAKKKISNIEFTKYVKGILEKQCDC…
LceCas9 *	II-A	Lactobacillus ceti DSM 22408	27.1	1395	NATGNT	nr	7N library in vitro enrichment	Not reported	No	Gasiunas Nature Communications 2020 (doi: 10.1038/s41467-020-19344-1)	N/A	MSKKYQNTKYYVGLDIGTSSVGWAVTDANYELLKVNGHKTWGSRLFTEAETALERRTHRATRRRLQRRKQRLDLLDELFAEELAKVDPQFLLRLKESQYHMEDKSTDDKYVLFNDQNRTDGEFFTEYPTIYHLRSELMQGKKEDIRAVYLALHHIVKYRGHFLLPGDNYDMQGNLSELIKRLFKFIEETLFIEDLGLTDEIQSKIEEILLTKTKTRLDRQKEIVKLFNTKHQKLDDKQKKLLEAIFKLCLGLKGNMVNIFGDKGEYGIDFTDVEDKKKKVEFSADYDNNINDYVDFFGEYFELLEITKKINDTVIFSEILVDGKGFSESKVISYEKHQQDLRKLKTLLKSLDKTLGYKYGEGLYQKILLDDVKSNYVNYSGNSQKLKKCTKDEFYGFIK…
LrhCas9 *	II-A	Lactobacillus rhamnosus LOCK900	27.9	1361	N(T>V)NTAAW(A>T)	nr	7N library in vitro enrichment	consensus sequence validated with in vitro DNA fragment digestion	No	Gasiunas Nature Communications 2020 (doi: 10.1038/s41467-020-19344-1)	N/A	MTKLNQPYGIGLDIGSNSIGFAVVDANSHLLRLKGETAIGARLFREGQSAAERRESRTTRRRLSRTRWRLSFLRDFFAPHITKIDPDFFLRQKYSEISPKDKDRFKYEKRLFNDRTDAEFYEDYPSMYHLRLHLMTHTHKADPREIFLAIHHILKSRGHFLTPGAAKDFNTDKVDLEDIFPALTEAYAQVYPDLELTFDLAKADDFKAKLLDEQATPSDTQKALVNLLLSSDGEKEIVKKRKQVLTEFAKAITGLKTKFNLALGTEVDEADASNWQFSMGQLDDKWSNIETSMTDQGTEIFEQIQELYRARLLNGIVPAGMSLSQAKVADYGQHKEDLELFKTYLKKLNDHELAKTIRGLYDRYINGDDAKPFLREDFVKALTKEVTAHPNEVSEQLLN…
Lsp1Cas9 *	II-A	Lactobacillus sp.	26.7	1365	NNGW(A>T)AY(T>C)	nr	7N library in vitro enrichment	consensus sequence validated with in vitro DNA fragment digestion	No	Gasiunas Nature Communications 2020 (doi: 10.1038/s41467-020-19344-1)	N/A	MTKLNQPYGIGLDIGSNSIGFAVVDANSHLLRLKGETAIGARLFREGQSAADRRGSRTTRRRLSRTRWRLSFLRDFFAPHITKIDPDFFLRQKYSEISPKDKDRFKYEKRLFNDRTDAEFYEDYPSMYHLRLHLMTHTHKADPREIFLAIHHILKSRGHFLTPGAAKDFNTDKVDLEDIFPALTEAYAQVYPDLELTFDLAKADDFKAKLLDEQATPSDTQKALVKLLLSSDGEKEIVKKRKQVLTEFAKAITGLKTKFNLALGTEVDEADASNWQFSMGQLDDKWSNIETSMTDQGTEIFEQIQELYRARLLNGIVPAGMSLSQAKVADYGQHKEDLELFKTYLKKLNDHELAKTIRGLYDRYINGDDAKPFLREDFVKALTKEVTAHPNEVSEQLLN…
Lsp2Cas9 *	II-A	Lactobacillus sp.	28.4	1396	NCAA(H(Y>A)B(Y>G)	nr	7N library in vitro enrichment	consensus sequence validated with in vitro DNA fragment digestion	No	Gasiunas Nature Communications 2020 (doi: 10.1038/s41467-020-19344-1)	N/A	MTKRIDDYILGLDIGTNSCGWAVTDKKNNLLKLRGKTAIGSHLFDEGHTAAERRSFRTTRRRLKRRKWRLGLLEEIFAEPMAKVDPGFFVRLHQSWVSPLDKDRKKYQAIVFPTAKEDQAFYKHYATIYHLRDELMTQDRQFDLREIFLAIHHIVKYRGNFLQDTPVKDFEASKIEVGPILSHINNAFAEKIVEEQDPIELNVANATDIEAVIRGKDAEKTVYKMDKVKKIAKLLTDSTAKEEKNLAKQIANAIMGYKTQFETILGKEIDKSDKAQWEFKLTDGDADDKLDALLPDLDETDQTIIAEIKKLFSAITLSTIVDENKSLSQSMVAKYDKHHQDYKLLKAYIDTLQDRSIAKKLLLAYDLYVNNRHGRLLEAKKTFEDKKKKKALTKDEFYK…
PacCas9 *	II-A	Pediococcus acidilactici	30	1366	NH(T>C>A)AAAA	nr	7N library in vitro enrichment	consensus sequence validated with in vitro DNA fragment digestion	No	Gasiunas Nature Communications 2020 (doi: 10.1038/s41467-020-19344-1)	N/A	MGDRKYNLGLDIGTSSIGFAAVDENNQPIRVKGKTAIGVRLFEEGKTAADRRGFRTTRRRLSRRRWRINLLNEIFDAHLAEVDPTFLARLKESNRSNLDPKKSFQGSLLFPERKDYQFYEEYPTIYHLRKALMEEDRKFDIREIYLAVHHIIKYRGNFLNGTPMRSFKVENIELDTLFDQLNQLYAEIVPDNELAFDLAQVADVKDVLSSTTIYKMDKKKQLVKMMLLPASNKALQSENKKIVTQFVNAILNYKFKLDVLLQVETDADWSLKLNDEGADDKLEEFTGDLDENRLEIIDLLQRLHNWFSLNEITKDGNSLSAAMVEKYENHHHHLGLLKKVIENHPDAKKAKALKETYTAYVGKTDDKTQNQDDFYKAVEKNLDDSPDAKEIKRLIQLDQ…
TbaCas9 *	II-A	Tissierellia bacterium KA00581	27	1400	NNNATTT	nr	7N library in vitro enrichment	consensus sequence validated with in vitro DNA fragment digestion	No	Gasiunas Nature Communications 2020 (doi: 10.1038/s41467-020-19344-1)	N/A	MGKQKFNDYYLGFDIGTNSAGWAVTDLQYKLLRFNKKDMWGSRLFDEAQTSKERRVYRNSRRRLDRRKKRLKLLEELFLDEISKIDNTFFKRLKESNLYNEDKSIKFNYPLFNDKDYTDIDFYNEYKTIYHLRKDLIFEDKKFDIRLVFIALHHILKYRGHFIFEGQSFEEIKSFDSIFTQLSSYFLENFDFNIDVSIKEKLEEIILSDNTKSIKKTEFKKIFSDNKVLSVLNMAIGSKVSLKDVFNNEELKEQKISFSEIDYENEKRDEFYQLLGEDIFLIDLAKKIYDFMVLKKILKNTDSFSASKVALYCEHKKDLDDLKYIFKKYLTKEDYFKFFRSNVEKINYPSYIGLNKIKSKKIIKENKCSISDINKELKNKYLKDIKLEAKDKELFNRIF…
TpuCas9 *	II-A	Treponema putidum	29	1395	NATAWN(A>T>S)	nr	7N library in vitro enrichment	consensus sequence validated with in vitro DNA fragment digestion	No	Gasiunas Nature Communications 2020 (doi: 10.1038/s41467-020-19344-1)	N/A	MKKEIKDYFLGLDVGTGSVGWAVTDTDYKLLKANHKDLWGMRCFETAETAEKRRLFRGARRRIERRRKRIKLLQELFSQEIAKIDEDFFQRMEESPFYAEDKTILQENTLFNDRDFTDKTYHKAYPTINHLIKAWIENKVKPDPRLLYLACHNIIKKRGHFLFEGDFDSENQFDTSVQALFEYLREDMELDIDADSKKIKEILKDSALKNSDKQNRLNKLLGLKSSDKQKKALTNLISGNKANFADLYDNPDLKDAEKNSISFSKDDFDALSDELASVLGDSFELLLRAKAVYNCSVLSKVIGDEQYLSFAKVKIYEKHKNDLTKLKEVVKKYFPIEYRNIFGYKQSENNNCNYSRYVGVCKSGSKKKVINKTASQEDFYKFLKDILLKRSDVPEANGI…
VpaCas9 *	II-A	Veillonella parvula ATCC 17745	27	1398	NATARCH	nr	7N library in vitro enrichment	consensus sequence validated with in vitro DNA fragment digestion	No	Gasiunas Nature Communications 2020 (doi: 10.1038/s41467-020-19344-1)	N/A	METQASNQLISSHLKGYPIKDYFVGLDIGTSSVGWAVTNKAYELLKFRSHKMWGSRLFDEGESAVARRGFRSMRRRLERRKLRLKLLEELFADAMAQVDPTFFMRLRESKYHYEDKTTGHSSKHILFIDKNYNDQDYFKEYPTVYHLRSELMKSGTDDIRKLFLAVHHILKYRGNFLYEGATFDSNASTLDDVIKQALENITFNCFDCNSAISSIGQILMEAGKTKSDKAKAIEHLVDTYIATDTVDTSSKTQKDQVKEDKKRLKAFANLVLGLNASLIDLFGSVEELEEDLKKLQITGDTYDDKRDELAKAWSDEIYIIDDCKSVYDAIILLSIKEPGLTISESKVKAFNKHKDDLAILKSLLKSDRSIYNTMFKVDEKGLHNYVHYIKQGRTEETSC…
EfaCas9 *	II-A	Enterococcus faecium	53	1340	B(T>G>C)GGD(A>T>G)TNN	nr	7N library in vitro enrichment	consensus sequence validated with in vitro DNA fragment digestion	No	Gasiunas Nature Communications 2020 (doi: 10.1038/s41467-020-19344-1)	N/A	MKKEYTIGLDIGTNSVGWSVLTDDYRLVSKKMKVAGNTEKSSTKKNFWGVRLFDEGQTAEARRSKRTARRRLARRRQRILELQKIFAPEILKIDEHFFARLNESFLVLDEKKQSRHPVFATIKQEKSYHQTYPTIYHLRQALADSSEKADIRLVYLAMAHLLKYRGHFLIEGELNTENSSVTETFRQFLSTYNQQFSEADDKQTEKLDEAVDCSFVFTEKMSKTKKAETLLKYFPHEKSNGYLSQFIKLMVGNQGNFKNVFGLEEEAKLQFSKETYEEDLEELLEKIGDDYIDLFVQAKNVYDAVLLSEILSDSTKNTRAKLSAGMIRRYDAHKEDLVLLKRFVKENLPKKYRAFFGDNSVNGYAGYIEGHATQEDFYKFVKKELTGIRGSEVFLTKIE…
EitCas9 *	II-A	Enterococcus italicus	53.2	1330	N(G>T>M)GGAH(T>A>C)N(A>C>K)N	nr	7N library in vitro enrichment	consensus sequence validated with in vitro DNA fragment digestion	No	Gasiunas Nature Communications 2020 (doi: 10.1038/s41467-020-19344-1)	N/A	MKNDYTIGLDIGTNSVGYSVVTDDYKVISKKMNVFGNTEKKSIKKNFWGVRLFESGQTAQEARMKRTSRRRIARRKNRICYLQEIFQPEMNHLDNNFFYRLNESFLVADDAKYDKHPIFGTLDEEIHFHEQFPTIYHLRKYLADGDEKADLRLVYLAIAHIIKFRGNFLIEGELNTENNSVIELSKVFVQLYNQTLSELEGFQFIDESIDFSEVLTQQLSKSERADNVLKLFPDEKGTGIFAQFIKLIVGNQGNFKKVFQLEEDQKLQLSTDDYEENIENLLAIIGDEYGDIFVAAQNLYQAILLAGILTSTEKTRAKLSASMIQRYEEHAKDLKLLKRFVKEHIPDKYAEIFNDATKNGYAGYIDGKTKEEEFYKYLKTTLVQKSGYQYFIEKIEQEN…
LanCas9 *	II-A	Lactobacillus animalis KCTC 3501	46.7	1318	NRG	nr	7N library in vitro enrichment	consensus sequence validated with in vitro DNA fragment digestion	No	Gasiunas Nature Communications 2020 (doi: 10.1038/s41467-020-19344-1)	N/A	MGSNMLKKDYSIGLDIGTNSVGHAVVTDDYKVPTKKMKVFGDTSKKTIKKNMLGVLLFNEGQTAADTRLKRGTRRRYTRRKNRLRYLQEIFAPELAKVDPNFLYRLEESSLVAEDKKYDVYPIFGKREEELLYHDTYKTIYHLRSALANNDQPADLRLVYLALAHIIKYRGNFLLEGEIDLRTTDINKVFAEFSETLNENSDENLGKLDVADIFKNNTFSKTKKSEELLKLSGAKKNQLAHQLFKMMVGNMGSFKKVLGTDEEHKLSFGKDTYEDDLNDLLAEAGDQYLDIFVAAKKVYDAAILASILDVKDTQTKTVFSQAMIERYEEHQKDLIELKRVFKKYLPEKCHDFFSEPKISGYAGYIDGKVSEEDFYKYTKKTLKGIPETEEILQKIDANN…
LmoCas9 *	II-A	Listeria monocytogenes	52.2	1345	N(B>A)GG	nr	7N library in vitro enrichment	Not reported	No	Gasiunas Nature Communications 2020 (doi: 10.1038/s41467-020-19344-1)	N/A	MQLKIIEGMKKMKKPYTIGLDIGTNSVGWAVLTDQYDLVKRKMKIAGDSEKKQIKKNFWGVRLFDEGQTAADRRMTRTARRRIERRRNRISYLQGIFAEEMSKVDANFFCRLSDSFYVDNEKRNSRHPFFATIEEEVEYHKNYPTIYHLREELVNSSEKADLRLVYLALAHIIKYRGNFLIEGALDTQNTSVDGIYKQFIQTYNQVFASGIEDGSLKKLEDNKDVAKILVEKVTRKEKLERILKLYPGEKSAGMFAQFISLIVGSKGNFQKPFDLIEKSDIECAKDSYEEDLESLLALIGDEYAELFVAAKNAYSAVVLSSIITVAEAETNAKLSASMIERFDTHEEDLGELKAFIKLHLPKHYEEIFSNTEKHGYAGYIDGKTKQADFYKYMKTTLEN…
Sag1Cas9 *	II-A	Streptococcus agalactiae	62.9	1384	NGG	nr	7N library in vitro enrichment	consensus sequence validated with in vitro DNA fragment digestion	No	Gasiunas Nature Communications 2020 (doi: 10.1038/s41467-020-19344-1)	N/A	MNKPYSIGLDIGTNSVGWSIITDDYKVPAKKMRVLGNTDKEYIKKNLIGALLFDGGNTAADRRLKRTARRRYTRRRNRILYLQEIFAEEMSKVDDSFFHRLEDSFLVEEDKRGSKYPIFATLQEEKDYHEKFSTIYHLRKELADKKEKADLRLIYIALAHIIKFRGHFLIEDDSFDVRNTDISKQYQDFLEIFNTTFENNDLLSQNVDVEAILTDKISKSAKKDRILAQYPNQKSTGIFAEFLKLIVGNQADFKKYFNLEDKTPLQFAKDSYDEDLENLLGQIGDEFADLFSAAKKLYDSVLLSGILTVIDLSTKAPLSASMIQRYDEHREDLKQLKQFVKASLPEKYQEIFADSSKDGYAGYIEGKTNQEAFYKYLSKLLTKQEDSENFLEKIKNEDF…
Sag2Cas9 *	II-A	Streptococcus agalactiae NEM316	62.3	1377	NGGD(A>K)W(T>A)	nr	7N library in vitro enrichment	consensus sequence validated with in vitro DNA fragment digestion	No	Gasiunas Nature Communications 2020 (doi: 10.1038/s41467-020-19344-1)	N/A	MNKPYSIGLDIGTNSVGWSIITDDYKVPAKKMRVLGNTDKEYIKKNLIGALLFDGGNTAADRRLKRTARRRYTRRRNRILYLQEIFAEEMSKVDDSFFHRLEDSFLVEEDKRGSKYPIFATMQEEKYYHEKFPTIYHLRKELADKKEKADLRLVYLALAHIIKFRGHFLIEDDRFDVRNTDIQKQYQAFLEIFDTTFENNHLLSQNVDVEAILTDKISKSAKKDRILAQYPNQKSTGIFAEFLKLIVGNQADFKKHFNLEDKTPLQFAKDSYDEDLENLLGQIGDEFADLFSVAKKLYDSVLLSGILTVTDLSTKAPLSASMIQRYDEHHEDLKHLKQFVKASLPENYREVFADSSKDGYAGYIEGKTNQEAFYKYLLKLLTKQEGSEYFLEKIKNEDF…
SdyCas9 *	II-A	Streptococcus dysgalactiae subsp. equisimilis AC-2713	88	1371	NGGNG	nr	7N library in vitro enrichment	consensus sequence validated with in vitro DNA fragment digestion	No	Gasiunas Nature Communications 2020 (doi: 10.1038/s41467-020-19344-1)	N/A	MDKKYSIGLDIGTNSVGWAVITDDYKVPSKKFKVLGNTDRHSIKKNLIGALLFDSGETAEATRLKRTARRRYTRRKNRIRYLQEIFSSEMSKVDDSFFHRLEESFLVEEDKKHERHPIFGNIVDEVAYHEKYPTIYHLRKKLADSTDKADLRLIYLALAHMIKFRGHFLIEGDLNPDNSDMDKLFIQLVQTYNQLFEENPINASRVDAKAILSARLSKSRRLENLIAQLPGEKRNGLFGNLIALSLGLTPNFKSNFDLAEDAKLQLSKDTYDDDLDNLLAQIGDQYADLFLAAKNLSDAILLSDILRVNSEITKAPLSASMIKRYDEHHQDLTLLKALVRQQLPEKYKEIFFDQSKNGYAGYIDGGASQEEFYKFIKPILEKMDGTEELLAKLNREDLL…
Seq1Cas9 *	II-A	Streptococcus equinus	59	1375	N(T>C>R)AGAN(A>K>C)NN	nr	7N library in vitro enrichment	consensus sequence validated with in vitro DNA fragment digestion	No	Gasiunas Nature Communications 2020 (doi: 10.1038/s41467-020-19344-1)	N/A	MEKSYSIGLDIGTNSVGWSVITDDYKVPAKKMKVLGNTDKKYIKKNLLGALLFDSGETAEATRLKRTARRRYTRRKNRLRYLQEIFGKEMAKVDESFFQRLEESFLTDDDKTFDSHPIFGNKAEEDAYHQEFPTIYHLRKHLADSPEQADLRLVYLALAHMIKFRGHFLIEGQLDAENTDVQKLFNDFVEVYDRTLDDSHLSEITVDASSILTEKFSKSRRLENLIKHYPTEKKNTLFGNLVALALGLQPNFKTSFKLSEDAKLQFSKDTYEEDLEELLGKIGDEYADLFTSAKNLYDAILLSGILTVADNTTKAPLSASMIKRYNEHQVDLKKLKEFIKNNASDKYDEIFNDKDKNGYAGYIENGVKQDEFYKYLKTTLSKIDGSDYFLDKIEREDFL…
Seq2Cas9 *	II-A	Streptococcus equi	70.4	1348	NGG	nr	7N library in vitro enrichment	Not reported	No	Gasiunas Nature Communications 2020 (doi: 10.1038/s41467-020-19344-1)	N/A	MKKPYTIALDIGTNSVGWVVVTDDYRVPTKKMKVLGNTERKTIKKNLIGALLFDSGDTAEGTRLKRTARRRYTRRKNRLRYLKEIFTEEMAKVDDGFFQRLEDSFYVLEDKEGNKHPIFANLADEVAYHKKYPTIYHLRKELVDNPQKADLRLIYLAVAHIIKFRGHFLIEGTLSSKNNNLQKSFDHLVDTYNLLFEEQRLLTEGINAKELLSAALSKSKRLENLISLIPGQKKTGIFGNIIALSLGLTPNFKANFGLSKDVKLQLAKDTYADDLDSLLAQIGDQYADLFLAAKNLSDAILLSDILTESDEITRAPLSASMVKRYREHHKDLVTLKTLIKDQLPEKYQEIFLDKTKNGYAGYIEGQVSQEEFYKYLKPILARLDGSEPLLLKIDREDFL…
SgaCas9 *	II-A	Streptococcus gallolyticus subsp. gallolyticus ATCC 43143	63.9	1371	NGGD(A>T>G)H(T>M)	nr	7N library in vitro enrichment	consensus sequence validated with in vitro DNA fragment digestion	No	Gasiunas Nature Communications 2020 (doi: 10.1038/s41467-020-19344-1)	N/A	MTEKNYSIGLDIGTNSVGWAVITDDYKVPAKKMKVLGNTDKKYIKKNLLGALLFDNGETAEATRLKRTARRRYTRRKNRLRYLQEIFAEEMAKVDESFFYRLDESFLTTDDKDFERHPIFGNKADEIKYHQEFPTIYHLRKHLADSHEKADLRLIYLALAHMIKFRGHFLIEGELNAENTDVQKLFEAFVEVYDRTFDDSNLSEITVDASSILTEKFSKSRRLENLIKHYPTEKKNTLFGNLVALALGLQPNFKTSFKLSEDAKLQFSKDTYEEDLEELIGKIGDEYADLFTSAKNLYDAILLSGILTVADNTTKAPLSASMIKRYNEHQVDLKKLKEFIKNNASDKYDEIFNDKDKNGYAGYIENGVKQDEFYKYLKTTLSKIDGSDYFLDKIEREDF…
Smu3Cas9 *#	II-A	Streptococcus mutans GS-5	64.8	1345	NGGDT	nr	7N library in vitro enrichment	consensus sequence validated with in vitro DNA fragment digestion	No	Gasiunas Nature Communications 2020 (doi: 10.1038/s41467-020-19344-1)	N/A	MKKPYSIGLDIGTNSVGWAVVTDDYKVPAKKMKVLGNTDKSHIKKNLLGALLFDSGNTAEDRRLKRTARRRYTRRRNRILYLQEIFSEEMGKVDDSFFHRLDESFLTDDDKNFDSHPIFGNKAEEDAYHQKFPTIYHLRKHLADSTEKADLRLVYLALAHMIKFRGHFLIEGELNAENTDVQKLFADFVGVYDRTFDDSHLSEITVDASSILTEKISKSRRLEKLINNYPKEKKNTLFGNLIALSLGLQPNFKTNFKLSEDAKLQFSKDTYEEELEVLLAQIGDNYAELFLSAKKLYDSILLSGILTVTDVSTKAPLSASMIQRYNEHQMDLAQLKQFIRQKLSDKYNEVFSDVSKDGYAGYIDGKTNQEAFYKYLKGLLNKIEGSGYFLDKIEREDFL…
SraCas9 *	II-A	Streptococcus ratti	70	1370	NGGD(A>T>G)GNN	nr	7N library in vitro enrichment	consensus sequence validated with in vitro DNA fragment digestion	No	Gasiunas Nature Communications 2020 (doi: 10.1038/s41467-020-19344-1)	N/A	MKKPYSIGLDIGTNSVGWAVITDDYKVPAKKMKVLGNTDKNYIKKNLLGALLFDSGNTAEDRRLKRTARRRYTRRRNRLLYLQDIFSDEMNKVDESFFHRLEDSFLVSEDKRGDHHPIFGNVVDEVKYHEQFPTIYHLRKYLADTPEKADLRLVYLALAHMIKFRGHFLIDDPKLDVKNTDSQELFSQFLTAYDVTQEDSHLADVKINISDIITEKMNKSRKVEALLFHFPSQKKNSFFGNLVSLVFGLLPNFKTNFNLAEDAKLQLSKDSYDEDLENLLGQIGDEYTDVFVAARKLYDSILLSGILTVNDLSTKAILSASMVRRYEEHNKDLAKLKAFVKANFTHDVFKEVFSDASKNGYAGYIEGKTSQEDFYKYVKNLIGKVDGSADFIEKIDRED…
BniCas9 *	II-A	Bacillus niameyensis	16.8	1064	NNGTAM(A>C)Y	nr	7N library in vitro enrichment	Not reported	No	Gasiunas Nature Communications 2020 (doi: 10.1038/s41467-020-19344-1)	N/A	MEKLRRVLGLDIGVSSVGWGIIDQDSGDVIDAGVRLFEEAARNANEDRRSFRSSRRLKRRRTHRLERAKSLFEYNGLPSESIGKMDPYQARYNAIFGEVSKEELVAGLYHLVKRRGTTLDSPEDEKSSGNELSTKEQLSRNRKFLENRYICEVQLERLSNGHEKIRNHENRFRTEDYVKEARAILIRQQQRYSEITDEFIEDFINILKSKREYFDGPGSEKSPTPYGQYYLDKDGKLAYTSMINKMRGICTYFPDHLRIAKMSYTADLYNLLSGDLNKLLINGEYLTYEDKLYLIDHFIKKGKNITLTQILKYKGISDDSDVSGYRIDLKTDKPIFTEFTGFKELKKIVDKNDLPSSILEDIDLIDDIIEILTAEKSYYRREEQLKPLFSEYDQETIDR…
EceCas9 *	II-A	Enterococcus cecorum	16.5	1134	NNGH(W>C)AAA	nr	7N library in vitro enrichment	Not reported	No	Gasiunas Nature Communications 2020 (doi: 10.1038/s41467-020-19344-1)	N/A	MKYIESVSIGFDIGVGSVGYAVINSKTKQILESGVSIFPAAVAQKNVERRESRQSRRLRRRRVNRLNDLKKLLKKNGFIPSPNKNPYEIRVRGLEHQLSRDEIAIAVLHIAKRRGISYSLDDVVDENVTDFKGKIAKNQEALKNKTPGEIQYERLLKYGKVRGTVTNYVEYDEQPEYFLNVFPNSAYVDEAKRILTCQKQYYPEITDDLIENIVKIISRKRAYYIGPGNEKSRTDYGIYRTNGETLENIFEILIGKDSVNPDELRAPANSLTAQVYNLLNDLTNIRYNGSERLTPEQKQDILSELLTTEKTVQMLNVIAKKVNVKKEEISGFRTKKDDKPDFHTLEVYRKVRKHMLNKGIDINEWPTECFDELAFIFNLNTEIGEIRNRISEKVVPKYD…
EdoCas9 *	II-A	Eubacterium dolichum	16.5	1091	NTGAR(G>A)N(A>Y>G)N(Y>R)	nr	7N library in vitro enrichment	Not reported	No	Gasiunas Nature Communications 2020 (doi: 10.1038/s41467-020-19344-1)	N/A	MGRLVLGLDIGITSVGFGIIDLDESEIVDYGVRLFKEGTAAENETRRTKRGGRRLKRRRVTRREDMLHLLKQAGIISTSFHPLNNPYDVRVKGLNERLNGEELATALLHLCKHRGSSVETIEDDEAKAKEAGETKKVLSMNDQLLKSGKYVCEIQKERLRTNGHIRGHENNFKTRAYVDEAFQILSHQDLSNELKSAIITIISRKRMYYDGPGGPLSPTPYGRYTYFGQKEPIDLIEKMRGKCSLFPNEPRAPKLAYSAELFNLLNDLNNLSIEGEKLTSEQKAMILKIVHEKGKITPKQLAKEVGVSLEQIRGFRIDTKGSPLLSELTGYKMIREVLEKSNDEHLEDHVFYDEIAEILTKTKDIEGRKKQISELSSDLNEESVHQLAGLTKFTAYHSL…
FhoCas9 *	II-A	Facklamia hominis	15.4	1142	NNGAAAN	nr	7N library in vitro enrichment	Not reported	No	Gasiunas Nature Communications 2020 (doi: 10.1038/s41467-020-19344-1)	N/A	MYSVGLDIGIASCGYSIINDVNGNIVELGTLLFKSRNSDNNEERRTNRGSRRLINRRRTRLDDGKKLLAEKGFKQDSKLKHVCPYELRVKGLHEKLTQGEIYKVVLHILKKRGISYLDESDENSSGIDGASYKDQVNLNLNLQKELTPGQIQLKRLKENGRIKSGVTFENGYQLNVFSVSAYANELNKILTKQSEYYSEIDQIWIDRFTKNGYRKEAGLVYRKRPYYDGPGNEKNNSIYGRWANFKEDGHPKENIFDQLIGLDSVDSTQVRASASTLTAQKYNLLNDLNNLTIIEDDRKFTTDEKVSIINYLMTQDITRFGPKELAKFYQLEVDQIRGWRIDNKGNPEIHSLKVYRDWKKIFNTSSIDLTSIQTWVVDELANVITLNTEIPSTLATLKI…
MgaCas9 *	II-A	Mycoplasma gallisepticum CA06	15.4	1269	NNGAD	nr	7N library in vitro enrichment	consensus sequence validated with in vitro DNA fragment digestion	No	Gasiunas Nature Communications 2020 (doi: 10.1038/s41467-020-19344-1)	N/A	MNNSIKSKPEVTIGLDLGVGSVGWAIVDNETNIIHHLGSRLFSQAKTAEDRRSFRGARRLIRRRKYKLKRFINLIWKYNSYFGFKNKEDILNNYQEQQKLHNTVLNLKLEALNAKIDPKALSWILHDYLKNRGHFYEDNRDFNVYPTEELANYFGEYGYYKGIIDSKEDNDDKLEEGLTKYKFSNQHWLEEIKKVLSNQTGLPEKFKEEYESLFSYVRNYSEGPGSINSVSPYGIYHLDEKEGKVVQKYNNIWDKTIGKCSIFPDEYRAPKNSPIAMIFNEINELSTIRSYSIYLTGWFINQEFKKAYLNKLLDLLIKTNSEKPIDARQFKKLREETIAESIGKETLKDVEREEKLEKEDHKWKLKGLKLNTNGKIQYNDLSSLAKFVHKLKQHLKLDF…
MseCas9 *	II-A	Massilibacterium senegalense	17.1	1063	NHARMC	nr	7N library in vitro enrichment	consensus sequence validated with in vitro DNA fragment digestion	No	Gasiunas Nature Communications 2020 (doi: 10.1038/s41467-020-19344-1)	N/A	MLENYILGLDIGIGSVGYGLIDENQNIIDAGVRLFPEADVNNNNGRREKRGARRLKRRKQHRVARVKHLLVKNRIMAEDAQPISNKPYEIRVKGLSKELTDEELAIALIHIAKRRGIHNVETTLDEQKDDNELSTKEQISKNEKLLRNKFVCELQLQRLTRNKENEIPYKVRGYQNRFKTSDYIKEVQQILNTQRQYNKKITDEFIERYIELIKKRREYFEGPGEGSEYGWGGDPRKWYEQLMGKCSYFPEELRAVKASYSAQLFNALNDLNNIVIMREENTKLSAEEKRRLIEKVFKIRKKPTLKQIAKEVGVNFEDIKGYRVNAKGEPIFTSFDFYHSIKTITQRHEIIENDKILDQMARILTVMQTPSEKRERLKQEIPELTTSEISEISELRFTS…
SgoCas9 *	II-A	Streptococcus gordonii str. Challis substr. CH1	16.3	1136	NNAAAG	nr	7N library in vitro enrichment	consensus sequence validated with in vitro DNA fragment digestion	No	Gasiunas Nature Communications 2020 (doi: 10.1038/s41467-020-19344-1)	N/A	MNGLVLGLDIGIASVGVGILEKDTGKIIHASSRLFPAATADNNVERRSNRQGRRLNRRKKHRSVRLQDLFEGYGLLTDFSKVSMNLNPYQLRVQGMENQLTNEELFVALKNIVKRRGISYLDDASEDGGTVSSDYGKAVEENRKLLAEKTPGQIQLERFEKYGQLRGDFTVEENGEKHRLINVFSTSAYRKEAERILRKQQEFNSKITDEFIEDYLIILTGKRKYYHGPGNEKSRTDYGRFRTDGTTLDNIFGILIGKCTFYTEEYRASKASYTAQEFNLLNDLNNLTVPTETKKLSEEQKKLIIEYAKSAKTLGASTLLKYIAKMIDASVDQIRGYRVDVNNKPEMHTFEVYRKMQSLETIKVEELPRKVLDELAHILTLNTEREGIEEAINSKLKDI…
SmaCas9 *	II-A	Streptococcus macedonicus	16.7	1130	NHGYNAN(A>B)	nr	7N library in vitro enrichment	Not reported	No	Gasiunas Nature Communications 2020 (doi: 10.1038/s41467-020-19344-1)	N/A	MTNGKILGLDIGIASVGVGIIEAKTGKVVHANSRLFSAANAENNAERRGFRGSRRLNRRKKHRVKRVRDLFEKYGIVTDFRNLNLNPYELRVKGLTEQLTNEELFAALRTISKRRGISYLDDAEDDSTGSTDYAKSIDENRRLLKTKTPGQIQLERLEKYGQLRGNFTVYDENGEAHRLINVFSTSDYEKEARKILETQADYNKKITAEFIDDYVEILTQKRKYYHGPGNEKSRTDYGRFRTDGTTLENIFGILIGKCSFYPDEYRASKASYTAQEYNFLNDLNNLKVPTETGKLSTEQKEALVEFAKSTATLGPAKLLKEIAKILDCKVDEIKGYREDDKGKPDLHTFEPYRKLKFNLDSVNIDYLSREVLDKLAGILTLNTEREGIEDAIKRNLPNQ…
SsaCas9 *	II-A	Streptococcus salivarius JIM8777	16.9	1127	NNAGAAA	nr	7N library in vitro enrichment	consensus sequence validated with in vitro DNA fragment digestion	No	Gasiunas Nature Communications 2020 (doi: 10.1038/s41467-020-19344-1)	N/A	MSDLVLGLDIGIGSVGVGILNKVTGEIIHKNSRIFPAAQAENNVERRINRQGRRLTRRKKHRRVRLNHLFEESGLITDFTNVSINLNPYQLRVKGLTDELSNEELFIALKNMVKHRGISYLDDASDDGNSSVGDYAQIVKENSKQLETKTPGQIQLERYQKYGQLRGDFTVEEDGKKHRLINVFPTSAYRAEALRILQTQQEFNPQITDEFINSYLQILTGKRKYYHGPGNEKSRTDYGRYTTKKDSEDEYITLDNIFGILIGKCTFYPEEYRAAKASYTAQEFNLLNDLNNLTVPTETKKLSEEQKNQIITNVKNEKAMGPAKLFKYIAKLLSCDVADIKGYRIDKSDKAEIHTFEAYRKMKTLATIDIEQMERENLDKLAYVLTLNTEKEGIQEALE…
SsiCas9 *	II-A	Streptococcus sinensis	15.05	1122	NHAAAAA	nr	7N library in vitro enrichment	consensus sequence validated with in vitro DNA fragment digestion	No	Gasiunas Nature Communications 2020 (doi: 10.1038/s41467-020-19344-1)	N/A	MNGKILGLDIGVASVGVGILDKKTGEIIHASSRIFPAATADSNVERRGFRQGRRLGRRKKHRKVRLADLFSDTGLITDFSKVSINLNPYELRIKGLNEKLTNEELFIALKNIVKRRGISYLDDANEDGESSSSEYGKAVEENRKLLADKTPGQIQLERFEKYGQVRGDFTIEENGEKHRLLNVFSTSAYKKEAERILTKQQDYNQDITDEFIQAYLTILTGKRKYYHGPGNEKSRTDYGRFRTDGTTLDNIFGILIGKCTFYPEEYRAAKASYTAQEFNLLNDLNNLTVPTETKKLSEEQKRQIIEYAKGAKTLGAATLLKYIAKLVDGSVEDIKGYRIDKSEKPEMHTFDIYRKMQTLETVDVEKLSREVLDELAHILTLNTEREGIEEAIKVSFIKR…
SsuCas9 *	II-A	Streptococcus suis D9	16.2	1122	NH(T>M)AAAAA	nr	7N library in vitro enrichment	consensus sequence validated with in vitro DNA fragment digestion	No	Gasiunas Nature Communications 2020 (doi: 10.1038/s41467-020-19344-1)	N/A	MSNGKILGLDIGIASVGVGVIDAQTGEIIHASSRIFPSANAANNAERRTFRGSRRLIRRKKHRIKRLDDLFNDFHINLDGEMSTDNPYVLRVKGLSQKLTVEELYISIKNIMKRRGISYLDDAESDNEAGRSDYAKAIERNRQLLTSKTPGEIQLERLEKYGQLRGNFTIIDEEGQSQQIINVFSTSDYVKEVEKILDCQKMYHKFISDEFCDKLIELLREKRKYYVGPGNEKSRTDYGIYRTDGTTLENLFGILIGKCTFYPDQYRSSRASYTAQEFNFLNDLNNLTVPTETKKLSQEQKEFLVNYAKETSVLGAGKILQQIAKLADCKVEDIRGYRLDNKDKPELHTFETYRAMKGLVPLVDIGVLSREQLDILADILTLNTDFEGIREALKKQLPN…
Sth1ACas9 *	II-A	Streptococcus thermophilus LMG 18311	16.8	1122	NHGYRAA	nr	7N library in vitro enrichment	consensus sequence validated with in vitro DNA fragment digestion	No	Gasiunas Nature Communications 2020 (doi: 10.1038/s41467-020-19344-1)	N/A	MSDLVLGLDIGIGSVGVGILNKVTGEIIHKNSRIFPAAQAENNLVRRTNRQGRRLTRRKKHRIVRLNRLFEESGLITDFTKISINLNPYQLRVKGLTDELSNEELFIALKNMVKHRGISYLDDASDDGNSSVGDYAQIVKENSKQLETKTPGQIQLERYQTYGQLRGDFTVEKDGKKHRLINVFPTSAYRSEALRILQTQQEFNSQITDEFINRYLEILTGKRKYYHGPGNEKSRTDYGRYRTNGETLDNIFGILIGKCTFYPDEFRAAKASYTAQEFNLLNDLNNLTVPTETKKLSKEQKNQIINYVKNEKVMGPAKLFKYIAKLLSCDVADIKGHRIDKSGKAEIHTFEAYRKMKTLETLDIEQMDRETLDKLAYVLTLNTEREGIQEALEHEFADG…
TspCas9 *	II-A	Turicibacter sp.	18.2	1107	NNAAACN	nr	7N library in vitro enrichment	consensus sequence validated with in vitro DNA fragment digestion	No	Gasiunas Nature Communications 2020 (doi: 10.1038/s41467-020-19344-1)	N/A	MGYTLGLDIGIASVGFGLIDNVDGKILESGVRLFSSADPDNNQTRRSSRQARRLNRRKVHRLERVAHLLEEAGFEKGEVLAPTPYHLRVKGLTEKLSKPEVYAALYNLMKHRGISYLEDVELDEADSSSVSQNVELLKEYYPCEIQLERYEEYGQIRGIIETYNKDGEKESLVNIFPTGAYKKEAEAIILKQGQFYPELDKVFLEKFTEILTVKRPYYVGPGNKKSRTDYGIYRENGETLENLFDILIGKCTIYPQEARAAKFSYTAQLFDFLNDMNNISIAGEKLTEVQKREIYHQIMSSKTVNMMKIITKVTGCLKEEVTGYRVDSKYKAEFHSFASYRQFRNKMLDYGFDVQTLNVEMFDKLAAKLTLNTEYHQIITQLESLNLGLSKELIEKIAD…
BokCas9 *	II-C	Bacillus okhensis	15.4	1074	NN(H>G)D(A>K)GGDN(A>B)	nr	7N library in vitro enrichment	Not reported	No	Gasiunas Nature Communications 2020 (doi: 10.1038/s41467-020-19344-1)	N/A	MTDTRDYRIGLDIGTNSIGWAIIELEYNGEQYDKKGLIDAGVRMFDKAEIPKTGASLAEPRRLARSTRRRLNRRADRKKSIRRLIVEQDILNEAELQVLYQEKELLDIWTIRVEALDRRLSRTEWARLLIQLAQRRGYRSARKSEENDKETGVVLQNIRENKKLIDGYRTVGEMWVKDPRFQGRRHNSRSEYVFNVTREMLEEEIRTLFHTQRELGLSFASKEMEESYLSIWGKQLPFASGKDILKRVGFCTLEEQERRFPKATFTFQYFMVLDKLNRLRIKPSMRPLTEEERKSTLHYLFDRDDLSKKKTPPKVMYKEIRKQLNLAATETFNELTYDPNESMTKNENVLFVNLDAYYRIKQQCDLHNERYGPRDYDALGYALTVYKTDKDIRQYLRNK…
CcoCas9 *	II-C	Campylobacter coli	15.7	1001	NNNNCTA	nr	7N library in vitro enrichment	consensus sequence validated with in vitro DNA fragment digestion	No	Gasiunas Nature Communications 2020 (doi: 10.1038/s41467-020-19344-1)	N/A	MKILGFDIGINSIGWAFVEDNQLQDCGVRLFTKAEDPKTRESLALPRRNARSNRRRLGRRRSRLIALKHIISKELKLNYQDYIANNGELPKAYEGRLISPYELRYKALNEKIEPKDLARVILHIAKHRGYMNKNEKKSSDNEKGKILSALKTNALKLEKYQSVGEYFYKEFFQKYRENTKDFINIRNKEGSYENCVLASDLEKELKLILEKQKEWGYSYNDNFIKEILKVAFFQRPLKDFSYLVGACTFFEDEKRACKNSYSAWEFVALTKIINELKSLEKESGELVSSQIINEILNHVLDKGSITYKKFREYIKLHESMKFKSLKYDKDNVESTKLIEFRKLVEFKKALGEHSLSREELDQIATYITLIKDNEKLKITLEKYSLNNEQIKNLLEIDFN…
CpeCas9 *	II-C	Clostridium perfringens	16.8	1065	NNNNCVGAa	nr	7N library in vitro enrichment	consensus sequence validated with in vitro DNA fragment digestion	No	Gasiunas Nature Communications 2020 (doi: 10.1038/s41467-020-19344-1)	N/A	MNKDINYALGLDIGITSVGWAVINLDLNRIEDLGVRIFNAAENLKDGSSLALPRRLARGRRRLLRRKAYRVERVRKLILKNNILTKEELEGLFKNKEVIDVWEARVKGLDYKLSREEWAKILINFCKRRGFKSNRKNEAKDKEAGQILSSISYNIEKMKETNSRTIGEYIYNEVKNSEDSYAPLRNKFGEYKMCVSRDVIREEIHTLFEKQRELGNNFASDEIEDKYFEIFNSQRPFSNFEDLEKLVGFCTFERKKHKRAPKHCISSEEFTLYEGINKLSIIKDGEKRKLSEEERTLVVNEAFNKKEIKYTTLRKLLGLSEEELFSTLTYSIDKDISKTENTKFVSLKGYHEIKRAIEKGVSKKAWQDIENNRNLLNDIAYVLTLGKTDDEIEKQLRLR…
DdeCas9 *	II-C	Dechloromonas denitrificans	14.7	1115	NNNNGYAA	nr	7N library in vitro enrichment	Not reported	No	Gasiunas Nature Communications 2020 (doi: 10.1038/s41467-020-19344-1)	N/A	MSATYTIGLDIGIASVGWCAFGETHILDLGVRAFDKAETAKEGESLNLARRNARLMRRRLFRRTWRLKKLARQLKSEGLIADTKLFKPELPFSKSLWQLRVDGLDRRLNDEEWARVIYHLCKHRGFHWISRAEAKQAEGDSKSEGGKVKQGLAGTAKLMDEKGYRSAAEMVLAEFPQAQRNKQGEYQKALSRELLAKELALLFAQQREYGNLHTPGALETAILGNGDKKSGLFWQQKPALAGTDLLKMLGTCTFEKGEYRAPKASFTAERHVWLTRLNNLRIVTDGVTRQLTEQERQLCLPLPYRQAGDLTYKQLGSALAKAGLLEAGGFKFTGLAYPTEAQKAEGKAKDPESATLVKIPAWHELRQTLTKGGLNDEWEKLAGDALCGQPEIFDKIAWV…
Ghc2Cas9 *	II-C	Geyser-Hotspring_Crystal_Geyser_Ga0065180_10000394_-_CRISPR-associated_protein,_Csn1_family_CDS_translation_Community_metagenome	14.9	978	NNNNATN(W>S)ANN	nr	7N library in vitro enrichment	consensus sequence validated with in vitro DNA fragment digestion	No	Gasiunas Nature Communications 2020 (doi: 10.1038/s41467-020-19344-1)	N/A	MSKMILGLDLGITSIGWALVNVDDEDAQNNKIIDSGVRIFTIAEHPKDGKSLALPRREARGARRTTKRKAQKIKAVKRLLIKEKVVTANELNNLFIGNKKQKDVWDLRREALYRELNNKEFARIMVHLAKHRGYASNRKSEEPTDSEGKAVLSGITHNKTILQEKSYLTIGEYISTKTKKRNGKDTEGKLNYENSVSREMLINEITTIFERQKEFSNPHAKEELLEEYKNIAFTQRALKSVEGMVANCPFETNKKRAPKASSTFETFRALQKLKNLRMISNEGESALTKEQILQAIQKAKTAKSFTYKTLKTLFALPKEVQFKGLTYFDHKTGEAKEPESAKLLDFSAYQKIKDAIQSSDNLYWNKIEESVNLLDEIAKILSTHKDDKKSLEELNKIID…
Ghy3Cas9 *	II-C	Geyser-Hotspring_Yellowstone_Ga0078972_1020432_-_CRISPR-associated_protein,_Csn1_family_CDS_translation_Community_metagenome	15	972	NNWHR(G>A)TA(not G)AA	nr	7N library in vitro enrichment	consensus sequence validated with in vitro DNA fragment digestion	No	Gasiunas Nature Communications 2020 (doi: 10.1038/s41467-020-19344-1)	N/A	MKTLGLDLGIKSVGWALIESDENRENYRILDLGIRLFSSGQAIENGKVVGPPALPRREARSSRRTIRRKRARLIRIKKFLHNYGLIKNIKDLFYNNKITDVWELRALALNEPLSPEDFSRILIHIAKHRGYMMSVDSDDDEIDGDKDGKKDDKKKIKKAIAETERAIKELNYRTYGEYVYKSALDSKKPMRNRGGEYRYFPSNNLLKKEIDIIFKKQFELGNKFATEELKNKYWEIASSIKDSKSFEDMVGACTFFKDEKRAPKNCYSAEKFVLLTSILNTVVIDEDLKEIKIINIKHIDEIINFAENEDGGISYKKLRKFLSIPDTAMFKGISYEKKKKAKGKKETDPEDKVFVNMYGLNALKKICGEKIAKDKGLSLKIMRVLTYFKGVEQRRSKLL…
Ghy4Cas9 *	II-C	Geyser-Hotspring_Yellowstone_Ga0078972_1010018_-_CRISPR-associated_protein,_Csn1_family_CDS_translation_Community_metagenome	16.2	1046	YHHNGTH	nr	7N library in vitro enrichment	consensus sequence validated with in vitro DNA fragment digestion	No	Gasiunas Nature Communications 2020 (doi: 10.1038/s41467-020-19344-1)	N/A	MKYSLGLDIGITSVGWAVLNLDKKRVEALGVRGFNAAEDPKTWASLALPRRLARSARRRLRRRAGRLRRARDLFIKYELIQAQEIKSAFETVLGQPSPWELRAEGLDRLLTGQEFARALFHIIKRRGFKSNRKAAKSSEDGKMIAGIEANRERMREKGFRTAGEMYWSDPFFDLRKRNTTDSYINTVDRGLLEEEIKTLFKRQRELGSVFTKHEFENAILEVFSWQKPYVSGDDIIRMVGTCTFEPNELRAPRYSYHAERFLLLQKINSTTYSTNGDKERFTPEQRKVIEGLAYKNVRVTYAQIRKALDLPEEARFAGLTYLRRPEKKAELVESLECENTVFFELKGYHSIQNACSVDGMWDRVKQNPELMDNLATALTFYKTDEDIEEWLTERGVEKE…
GspCas9 *	II-C	Geobacillus sp.	17.4	1087	NNNNCDAANN	nr	7N library in vitro enrichment	Not reported	No	Gasiunas Nature Communications 2020 (doi: 10.1038/s41467-020-19344-1)	N/A	MRYKIGLDIGITSVGWAVINLDIPRIEDLGVRIFDRAENPQTGESLALPRRLARSARRRLRRRKHRLERIRRLLIREGVLTKEELDKLFEEKHEIDVWQLRVEALDRKLNNDELVRVLLHLAKRRGFKSNRQSERSNKENSTMLKHIEENRAILSGYRTVGEMIVKDPKFALHKRNKGENYTNTIARDDLEREIRLIFSKQREFGNMSCTEEFENEYIAIWASQRPVASKDDIEKKVGFCTFEPKEKRAPKATYTFQSFIAWEHINKLRLISPSGTRGLTDEERRLLYEQAFQKNKITYHDIRTLLHLPDDTYFKGIVYDWGESLKQNENIRFLELDAYHQIRKAIDKVYGKGKSSSFLPIDFDTFGYALTLFKDDADIRSYLRNEYEQNGKRIANLAN…
KkiCas9 *	II-C	Kingella kingae	16	1060	NNNNCTAA	nr	7N library in vitro enrichment	Not reported	No	Gasiunas Nature Communications 2020 (doi: 10.1038/s41467-020-19344-1)	N/A	MAAKSLNYILGLDLGIASCGWAVVEMDEQENPLRLIDVGVRTFEEAENPKDGSSLAETRRLARAQRRLISRRANRMNKLCRLLKQENVLQANDYDEKGLIIGLPNQAWELRAQGLDRKLEPKEWAAVLIHLVKHRGYLSQRKNESQTADKELGALLSGMNHNHQLLQSQSNQYRTPAELAIKQFATQDGHIRNQRGAYTHTFNRLDLQNELNQLFDAQTRLGNPHVSGSLKTAINDLLMNQKAALSGDAILEMLGRCTFEPSEYKAAKNTYSAERFVWLGKLTNLRIQDNGLESALSREQRELLLNEPYNKTKLTYQQVRKLLRLPETAFFKGLRYGKDNAESATFMEMKSYHAIRKSLENKSLKSEWEKLKTQPKLLDLIGTAFSIYKTDDEIAGCLK…
NspCas9 *	II-C	Neisseria sp.	15.8	1069	N(C>D)NNTCCN	nr	7N library in vitro enrichment	consensus sequence validated with in vitro DNA fragment digestion	No	Gasiunas Nature Communications 2020 (doi: 10.1038/s41467-020-19344-1)	N/A	MKKQPQRYILGLDLGIASVGWALILVDGAENPVGLLDCGVRTFERAEVPKTGDSLALARRQARSVRRLIRRRAHRLLRLRRLLKREGILSAADFNSDGLPNLPIDAWQLRVAGLERKLTNQEWAAVLLHLVKHRGYLSQRKSETQTENKELGRLLAGVAENSKLLSESSEQYRTPAELAVKLFAEQSGRLRNKGGDYTHTFNRLDLQKELHLLFERQCALGNPFASAELQSKVDELLMTQRSALQGEAVLKMLGKCTFEPSEYKAAKNTYSAERFIWLTKLNNLRILYNGEDRALDEGERKQLLDEPYKKAKLTYKQVRSILNLPESAVFKGLRYGKDSDGLKAENGALMEMKAYHKIRTVLEKAGLKGEWENRIRNPEILDQIGTAFSVYKTDEDIKA…
TmoCas9 *	II-C	Tistrella mobilis	13.3	1049	NNNNCCAA	nr	7N library in vitro enrichment	consensus sequence validated with in vitro DNA fragment digestion	No	Gasiunas Nature Communications 2020 (doi: 10.1038/s41467-020-19344-1)	N/A	MINERLTFGIDLGIGSCGWAVLRHADAAGEPGVIEGLGSWCFDVPETSKERIPTNQVRRSNRLLRRVIRRRRNRMAEIRRLFHAQGLLPSADEDALKRPRLDPWELRARGLDQCLSAEEFAVALGHIARHRGFRSSAKRKAANTSGEDSKMLSALLVTRERTARYRTVGEMFARDPEYSARRRNRDGIFDRTVARDDLIHEVGKLFEAQRARGSAFASPDLEADFNAIAFRQAEMQDSERLVGNCPFERDEKRAARWAPSFERFRLLTRLINLRIATAEGERRFTPEDLARVSAELGATAKLPVSRVRALIGLLPDERFTTIRVEDEDRDIVARTGEAAPGTWRLRKTLGEALWAEMQARPDQLDAIAHVLSFFEATAKIRSELDRLGLPAAVIEALDR…
NsaCas9 *	II-C	Nitratifractor salsuginis	15.4	1137	NAGRGN(T>V)N(T>C)	nr	7N library in vitro enrichment	consensus sequence validated with in vitro DNA fragment digestion	No	Gasiunas Nature Communications 2020 (doi: 10.1038/s41467-020-19344-1)	N/A	MEDRIVKKILGVDLGITSFGYAILQETGKDLYRCLDNSVVMRNNPYDEKSGESSQSIRSTQKSMRRLIEKRKKRIRCVAQTMERYGILDYSETMKINDPKNNPIKNRWQLRAVDAWKRPLSPQELFAIFAHMAKHRGYKSIATEDLIYELELELGLNDPEKESEKKADERRQVYNALRHLEELRKKYGGETIAQTIHRAVEAGDLRSYRNHDDYEKMIRREDIEEEIEKVLLRQAELGALGLPEEQVSELIDELKACITDQEMPTIDESLFGKCTFYKDELAAPAYSYLYDLYRLYKKLADLNIDGYEVTQEDREKVIEWVEKKIAQGKNLKKITHKDLRKILGLAPEQKIFGVEDERIVKGKKEPRTFVPFFFLADIAKFKELFASIQKHPDALQIFR…
JpaCas9 *	II-C	Jejuia pallidilutea	16.7	1459	NNAH(T>M)ACN	nr	7N library in vitro enrichment	Not reported	No	Gasiunas Nature Communications 2020 (doi: 10.1038/s41467-020-19344-1)	N/A	MSKLGLDLGSSSVGWAKNVGGKIVKSGVITFNTGMSKGQSGGYVSPTRERREARAKRNLIKSRKYRKWELLKVLAEMKFVPLDEQELQIWSKYKKGSTRRFPENEKFLKWLACDFTYEEGENYKNPYVLRVKALNHIVTKHEFGRALYHIVQRRGYKDIGETDKETENQIKRRNDDGFKKALDIHGTVAKALNEEFLKKGKRARNQYPLREEYKHELEELCKAQGYNIQKEGKEGYKNKFVKSLWKAIIWQQPLKTQRGNIGKCSLEPTKPRSPISHPIFEIFRSWQFINTIRYYDDDGEKQVLSQKIKQALFYEKFLKKDSNFKFEEIRKFLDKRFQKAKRYNYPIDRKTGKYDTSVSGMPVCKGLINVFGEKAQSALDDMELYQINNAPKIIDKYSI…
BboCas9 *	II-C	Bifidobacterium bombi	12.8	1239	CN(C>W>G)AV(A>S)GAC	nr	7N library in vitro enrichment	Not reported	No	Gasiunas Nature Communications 2020 (doi: 10.1038/s41467-020-19344-1)	N/A	MSQHRRYRIGIDVGLNSVGLAAVEIDANHDNPLDEIPISILNAQSVIHDGGVDPDEAKSATSRRASAGVARRTRRLHKSKRQRLAKLDEVLNELGYPVEDESQFPAGSNPYIAWQVRAKLAETFIPDVETRKRMISIAIRHIARHRGWRNPYSSVADAERMSHTPSPFMVEYAKKLDFEINDRRTNGFYHSPWQSVDEEGKRLSKSELEKQPKIEDWNDNPINGKTIAQLVVSSLEPQTKIRRDLTHGLQTESTLNIQTEKLHQSDYIHELETIFERQHVDQTTQEQLLEATFHTKNPKAVGAAAKLVGKDALDSRYYRASRATPAFEEYRVMAAIDTLRIREHGTERQLTTDERRKLFDFIKGLPSKKTKNEPSISSLTWGDVADFLGIQRIDLRGLG…
Cca2Cas9 *	II-C	Corynebacterium camporealensis	12	1095	NAR(G>A)H(W>C)H(A>T>C)GN(C>T>R)	nr	7N library in vitro enrichment	Not reported	No	Gasiunas Nature Communications 2020 (doi: 10.1038/s41467-020-19344-1)	N/A	MQKNYRVGIDVGTHSIGFAAIEVDDHDRPIHILSAMSLIHDSGLDPDSNKRALTRLAESGVARRTRRLYRRRRKRMVRLEKFLQHQGWETKPFEDYSDPYIPWNARVALVNGYIEDDQQRGEYLSIALRHIANHRGWRNPYWKTRSLYSPEGPSDAFETIRKDLEKRAGRPVPKDITVGQLITFARIGTDRIRGEAQNKKTGHNNPAILSARLHQLDHAREINEIAKVQKLDDDLRKHIIDLVFAAESPKGAQLGRVGKDPLQPGKDRALKATDAFQRYRIAALTGNLRIRGTQGNDRLTREQRQLIFDHLVNLPHTEEPSWLNIAEILGIDRGDLLGTATMTDDGERAGSKPPVHDTNRAILSSKVKPLVHWWKAANFDEQKAMLKSLSNAEVDDFDS…
Cme2Cas9 *	II-C	Compost_meta_-_Ga0079224_100072790_-_CRISPR-associated_protein,_Csn1_family_CDS_translation_Compost_meta	14.2	1008	NAGNGC	nr	7N library in vitro enrichment	consensus sequence validated with in vitro DNA fragment digestion	No	Gasiunas Nature Communications 2020 (doi: 10.1038/s41467-020-19344-1)	N/A	MLGLDIGTNSIGWALIDTDPTTGRAVGIRDCGVRIFQEAVDAKTRTPKNAARRSARLLRRLLARRARRKRKLMNLLIKYGLLPPEIAADDAKPEIILNALGDPYELRTKALDEPLQPYELGRVLLHLCARRGFLSNRKAHLVAYLAEEFSDYLAQIDDTDDAANSSASTEDLGKVKDGIKKLSEEIHVSGCRTLGEYLYRLDRHTRKRARFTSRQMYLDEFEMIWESQARYNPILTDDLKIQVHQVIFFQRPLKSQKSLVGKCLLEPGRKRTAKARLEAQQFRIWQDINHIEIQNPETRAWRRLTQEERQKLFHALHEKKSLSWSGVRKLLGIHRGERINLEEAKDKLIGNLTWIELSEALGDRWSRMSDTERQSLVEDLLTISDLTARARRLREHWKL…
Cme3Cas9 *	II-C	Compost_meta_-_Ga0079224_100005449_-_CRISPR-associated_protein,_Csn1_family_CDS_translation_Compost_meta	16.2	1124	NATCCTN	nr	7N library in vitro enrichment	consensus sequence validated with in vitro DNA fragment digestion	No	Gasiunas Nature Communications 2020 (doi: 10.1038/s41467-020-19344-1)	N/A	MDSKKILGLDLGTNSIGWSLVEINREENQGRILGMGVRIFPEGVENLNQGEKEISKNAARNVNRSARRQIQRRKRRKTDLLKILIQYDMAPQGDFKDQAYWLSPEFLKWVALNPYELRHRAITEKIALKELGRVFYHLAQHRGFQSNARNVSDNDDSTIYKGGNGMTGIDTTASLIENETLGSALYQKLFPAPGQPFKYFPERIRRRYTTRKMYIDEFEKIWEEQSRFHPELTQQLNEEIGGRRREGYKRDGVLFFQRPLRSQKSKIGKCTFHPNKSRRAISAPDFEEFRIWQFINSIRCNGESLVDADRQLVYNLLVSQDRVKFDKLRKHLGKASAAYSFNFDDETSCPNAPTLRFLSSRGIFSQSWFGFKKSKQEEIWHDLYFYDDKELLRKRAQEK…
Cme4Cas9 *	II-C	Compost_meta_-_JBEI_enrichment_Ga0065720_1018820_extraction_-_CRISPR-associated_protein,_Csn1_family_CDS_translation_Compost_meta	14.5	1028	NNNCAT	nr	7N library in vitro enrichment	consensus sequence validated with in vitro DNA fragment digestion	No	Gasiunas Nature Communications 2020 (doi: 10.1038/s41467-020-19344-1)	N/A	MRIWGFDVGTTSIGFAVIDYDSDRKAGRIERLGVRIFPEGVTEDKGEPRNAQRRAKRMMRRQLRRKRWRRRALHEILAEAGLLPTDDPKQWPAELAQADPYDLRDRGLSQKLSPHEVGRALFHILKRRGFQSARIAAVEPSDPAKEKEDEGIKAEISQIAAELQGRTLGQWLKSQSKRRGHHTARTMTQEEFERFWTAQVKYHPDLLTDNLRAALAETAFRQRPIFWRLKTLGTCLLEKDAPLCPKGAWIGQRFEMLQTLNNLRLAGGNARPLDEDERRLLLAALETSPSLSFPAARKLLKPVWQRNGTSLKTKFNFEVEGGKKALPGNALEAALIDAFGEAWNTHPKKDAIRAELQDRLWAIQYRKLGEKRVEIRDGNSAEAERQRFIAFAQAEWNAS…
CsaCas9 *	II-C	Caenispirillum salinarum	11.8	1442	NGTGANN	nr	7N library in vitro enrichment	Not reported	No	Gasiunas Nature Communications 2020 (doi: 10.1038/s41467-020-19344-1)	N/A	MPVLSPLSPNAAQGRRRWSLALDIGEGSIGWAVAEVDAEGRVLQLTGTGVTLFPSAWSNENGTYVAHGAADRAVRGQQQRHDSRRRRLAGLARLCAPVLERSPEDLKDLTRTPPKADPRAIFFLRADAARRPLDGPELFRVLHHMAAHRGIRLAELQEVDPPPESDADDAAPAATEDEDGTRRAAADERAFRRLMAEHMHRHGTQPTCGEIMAGRLRETPAGAQPVTRARDGLRVGGGVAVPTRALIEQEFDAIRAIQAPRHPDLPWDSLRRLVLDQAPIAVPPATPCLFLEELRRRGETFQGRTITREAIDRGLTVDPLIQALRIRETVGNLRLHERITEPDGRQRYVPRAMPELGLSHGELTAPERDTLVRALMHDPDGLAAKDGRIPYTRLRKLIG…
Ghc1Cas9 *	II-C	Geyser-Hotspring_Crystal_Geyser_Ga0051980_10014446_-_CRISPR-associated_protein,_Csn1_family_CDS_translation_Community_metagenome	14.8	1037	HGCNGCR	nr	7N library in vitro enrichment	Not reported	No	Gasiunas Nature Communications 2020 (doi: 10.1038/s41467-020-19344-1)	N/A	MFGKMRYRLALDLGSTSLGWAMVRLDKENQPCAVIKAGARIFSDGRNPKDGSSLAVTRRAARAMRRRRDRLLKRKQRMMDALIKHGFFPATAAERKALETLNPYALRAKGLDKALTPAEFARALFHINQRRGFKSNRKTDKKENDSGALKTAIQKLRESLQGENCRTVGEWLNKRDNSGQTVRARYRQEKHIKEDGKSKIDKYYDLYIDRAMIEHEFDELWSKQAELDPARFNETARAELKDILLHQRPLKPVKPGRCTFLPEEERAPLALPSTQRFRMYQEVNNLRILRDGLKEEPLTLEQRDTLIFALEENNKCSFTRIKKLLGLSGAVQFNFEDPKRQELKGNTTSAILGKKDLFGPDWFKFDETKQDAIVMKLLTEESEETLVRWLQNETGVDEK…
GheCas9 *	II-C	Geyser-Hotspring_Elkhorn_Slough_mat_MD2A_Metagenome_JGI11876J14442_10007391_-_CRISPR-associated_protein,_Csn1_family_CDS_translation_Community_metagenome	15	1525	NAR(A>G)W(T>A)AC	nr	7N library in vitro enrichment	Not reported	No	Gasiunas Nature Communications 2020 (doi: 10.1038/s41467-020-19344-1)	N/A	MTKILGLDLGTNSIGWAVVDKENNKIDNCGVRIFPEGVVNMNEGEEREKSKNALRRENRQTRRQVARRRMRKIKLLELLIEQGMCPLTNEQLMIWKHWDKNKKSEGRHFPHTKEFIEWLRLNPYELRYKGINGELTKMEFGRFLYHIIQRRGFLSTRKEKETGKIYAGKENMVGIDDTKTELNGNTLGEYLYTIYPEENESYKNIQNEEGEDVRIRGRYTLRDMYVEEFEKIWQNQASRLGLDKVSVIKQKVVFLNGSKDRNRNAKKIKYLKNNRDKIEVQEIIVEREKANKTLTRVTSYENIPLHDHLGGNIEISDDKIKFDNKDSVLFYQRPLRSQKSLLGKCRYEKNKTPVSVSHPDYELFRAWQYVNTIKFGNNIPLPIEQKSAIVEFLRTKKTS…
Ghh1Cas9 *	II-C	Geyser-Hotspring_Hotlake_UCC-LE_Ga0008833_1001252_-_CRISPR-associated_protein,_Csn1_family_CDS_translation_Community_metagenome	14.3	1094	N(C>D)M(A>C)RN(A>B)AY(C>T)	nr	7N library in vitro enrichment	consensus sequence validated with in vitro DNA fragment digestion	No	Gasiunas Nature Communications 2020 (doi: 10.1038/s41467-020-19344-1)	N/A	MTVRYRLGLDLGTNSIGWAAVALDAEGRPGRLLDGGVRIITPNDEAGRDPKSKASLAAGRRAARAMRRRRDRFLRRQKRLMEILTANGLMPADTAARKELEKLDPYWLRARALAEPLTLHEIGRALFHLNQRRGFSSNRITDADDAEGGAMKQGMAQLQEALEQAGARTLGEFLAKRHRRDREGYRVDPSGQRISKANGNDREASKGVRFRPHAEGSKLLYDFYPTRDMVAHELRQVWVEQAKTHTELTEPLREQLEHVIIAQRPLKKPRVGRCTFRPDEERAPRALPLFQRFRILSELAALEIERPGRPARKLTIPERDLLANLLGSQTSPVSFTKMAKALKLPDDADFNLARGGRKGLDPDKTAAILAKTGKGESFGKGWRSIPFDRQSEIVQRLLN…
Ghh2Cas9 *	II-C	Geyser-Hotspring_Hot_Lake_UCC-SLE_Ga0008837_100633_-_CRISPR-associated_protein,_Csn1_family_CDS_translation_Community_metagenome	13.2	1037	NNNCAC	nr	7N library in vitro enrichment	Not reported	No	Gasiunas Nature Communications 2020 (doi: 10.1038/s41467-020-19344-1)	N/A	MALIFAFDIGTTSIGSAVINHDPGRKIGKILRLGVRIFPETREPKTNAPLNQQRRAKRMMRRQLRRRRARRRTLNEALSSAGLLPAFGTSQWDRLMRLDPYDLRSRGLTEALEPEEFGRAIYHLAQRRHFRGRDIESESEDDNADSEELAARAEAKDMLATLRQSGMTLGQWLNQIESGKRKRGIHAARSTVEDEFERLWAAQEAHNDKLKDPEFQSSIRKIIFYQRPVFWRQNTLGSCPLIPGAELCPKGSWLSMQRRMLEKLNNLELVGAGARKLDPEERMAILESLQSQASMSWAGVRKALSSIYRNRNLTGEEKRLKFNLEIGGEKGLIGNPLEQRIAAIVGKSWSAHPHKQKIREALHERLWKADYRKIGTQRVVIQPQKKRRLDRLNAAESIV…
Ghy1Cas9 *	II-C	Geyser-Hotspring_Yellowstone_Ga0078972_1025093_-_CRISPR-associated_protein,_Csn1_family_CDS_translation_Community_metagenome	14.2	1039	BGGGTCD	nr	7N library in vitro enrichment	consensus sequence validated with in vitro DNA fragment digestion	No	Gasiunas Nature Communications 2020 (doi: 10.1038/s41467-020-19344-1)	N/A	MIYSANSMAQVEGDVKNRMRKYILGIDLGVNSLGAALIDSENQAIVWTGVRIFSGPFEGDYSSGIEESRARQRRTKRQLRRQIDRRRRRLQRVFTLLQRFGLLPSGERRTVLPALDAELRKRYPETETLPYFLRGRALDVKLEPFEIGRCLYHLAQRRGFQGRTAFADPEEKSGGKFGDEMKGLWNEICSSGARTLGEFLARQPAREVRLRGRHTHRLMYEQEFNLIWDAQKQHHPEILTPEHKALLFQALFFQRPLKSVTHLIGDCSLERGEKRAPCWTLQVQRFRVLSAVNNLRVVEPSGKIRPLEPQERELLAAESLRREQLKFSTIRRILKLDKDCRFTVEEGGEDCIPGNATSARIYKVMGDEWLKWPQDRQEALVAILGDTSRYPTDDDLVKE…
MscCas9 *	II-C	Mucispirillum schaedleri	14.7	1044	NNRRCC	nr	7N library in vitro enrichment	Not reported	No	Gasiunas Nature Communications 2020 (doi: 10.1038/s41467-020-19344-1)	N/A	MAEKKFKYRLGLDLGTNSIGWCMLRLNKDNEPAAVIKSGVRIFHDGRNEKTKEPLAVVRRNARSIRRNLDRKISRRNHLLNTLVKYFLLPSNEIERKALAVLNPYELRSRAVNERLELFELGRLLMHLSKRRGFKSNRKVDKEDSSGKIKPAIERLKNKMQETNKKTAGEYLYSLMQNGKPVRARLGRIDGSNGYEIYLDRALIEEEYNLIMNEQKKHHKELTDDIINEIFNIIFYQRPLKKQIIGKCSLTGEDTKLKKAHVLAQDFILLQKVQDLRVFDDNQLEFRPLSNDEKDIIKRELRKKKEVSYENIRKLLKKYYENVKYGMFSHETLYKKLQGNKTNALMSDKEIIGDSWYSLSPEVQYDIIEELYSDKDNDELSKLYSEKFNLNESQINGLL…
SdoCas9 *	II-C	Sulfitobacter donghicola	14.6	1070	NRRNTT	nr	7N library in vitro enrichment	Not reported	No	Gasiunas Nature Communications 2020 (doi: 10.1038/s41467-020-19344-1)	N/A	MRLGLDIGSTSIGWWIYETTDGQITSVIDGGVRIFSDGRDPKSKGSLAVDRRVARAQRRRRDRYLRRKAALMKRMAEVGLMPSDPKQAKQLEALDPYELRARGLDETLELTELGRALFHLNQRRGFKSNRKTDAGDNESGKIIDATARLDWAMRDHRARTYGEFLHMRRQKADTPRTTPAVRTRLTIAARDGAEKEESGYDFYPDRQHLRDEFDALWEAQAEYHGVLTEDLRDEIGTIIFHQRPLKTPKVGKCLFTNEERVASAHPLNQRRILVETVNALRVAQLGEVARALTLEERDTILHALDNKAHTKSLSGMSIKLKALGKVIKLRSGQYFTLETANRDAIACDPVRASLSKPDRIGSYWSTLDHNAQWEVVNRIRAVQSDADHRELVAWLVSQH…
SpacCas9 *##	II-C	Salinispira pacifica	14	1458	KARDAT	nr	7N library in vitro enrichment	Not reported	No	Gasiunas Nature Communications 2020 (doi: 10.1038/s41467-020-19344-1)	N/A	MPYTLGLDLGSSSLGWALVDEEQQNIIKTGVRVFPGAATDIGTGKESYKNQDRRLSRQARRQTLRRKQRRIVLLRTLVDFKMCPLSKDELESYAKYRKGKKQEFPSSSEFNSWLKLNPYELRDRALHEDISRFEFGRILYHIIHHRGFKTGRKSNEDGALYKGNEDTVGVDETKNLLQQYATLGEYLNSLRIKSDGNERLRGRYTLRNWYVDEFNKIWERQAGKLGLENETVHSRNKRYYGPAGSSEHRRKLQAYKKAGISFEIEGDFICREQTVSLKDYLGNPDKGILFYQKPLKSQKHLLSKCRYEKRKSVCQISHPEFEYYRAMQFANQIEYGAGEKLNETDRKDVIILLLSKDKAVKMSDLKKKIQKTGVQFNYADDHKVPGSPTTAFISKVTDT…
CgaCas9 *	II-C	Chryseobacterium gallinarum	16.8	1403	BRRTTTW	nr	7N library in vitro enrichment	consensus sequence validated with in vitro DNA fragment digestion	No	Gasiunas Nature Communications 2020 (doi: 10.1038/s41467-020-19344-1)	N/A	MVERILGLDLGVSSIGWALVEEDVKNPENNKIIKLGVRVNPLTIDEKTNFEKGKSITTNAGRTSARSARRNLQRFKLRRKKLLEILIHYKIIKNDAVLAETGKNTTFQTQYLRAKAAREKIELDELARVLLLINKKRGYKSSRKVQNDDDGKAIDGLSVAKELYEKNYTPGQYAYDLLKRGKKQIPDFYRSDLQNELDRIWEFQKQYHPDILTDEFKKELEGKGQRATAAIFLNRYKIYTADNKGTREEKKIQAYQWRVEALSQPLDVKEVAYVIAEINNNLNNSSGYLGAISDRSKKLYFNGQTIGEYLFEELSANPHTRLKNQVFYRQDYQDEFEKIWKIQTKFHPELTKELKEQVRDIVIFYQRKLKSQKGLISFCEFESREIEIEENGKRKRKKV…
Cme1Cas9 *	II-C	Compost_meta_-_Ga0079224_100045232_-_CRISPR-associated_protein,_Csn1_family_CDS_translation_Compost_meta	15.9	1399	NARNCCN	nr	7N library in vitro enrichment	consensus sequence validated with in vitro DNA fragment digestion	No	Gasiunas Nature Communications 2020 (doi: 10.1038/s41467-020-19344-1)	N/A	MKKILGLDLGTNSIGWAYVNEAENTNEQSSIIKLGVRVIPLTTDEQTNFEKGKPITTNASRTLARSARRNLQRYKLRRENLIQILKDNNWITDHTVLTENGNKSTFETFKLRSEAAERALELNELARVLLHINKKRGYKSSRKVNNTEEGQLIDGMDIAKKLYHENITPGEFVLELLKSGKKKIPDFYRSDLNNEFEKIWNNQAKYHPDIFTNSLKDELKGKGKQATWAILKDPLKLVGVKRDKKRDEIKLENYQWRVDALTQQLNFEQIAVVLQEINGQINNSSGYLGAISDRSKELYFNNQTVGQYLYSQLKANPHTRLKNQVFYRQDYMDEFEKIWEVQSKGREHIFTDTLKCEIRDVIIFYQRKLKSQKGLISFCEFEQKEISVGDKKKIVGLRV…
FfrCas9 *	II-C	Flavobacterium frigidarium	16.9	1345	NAR(A>G)TC	nr	7N library in vitro enrichment	Not reported	No	Gasiunas Nature Communications 2020 (doi: 10.1038/s41467-020-19344-1)	N/A	MKKILGLDLGTTSIGWSFINESENENETSSIVNTGVRIVPLTSDEEADFKKGNTISINADRTLKRGARRGLQRFKLRRDALLDIFSKINFIPTHYVYAENGSNSTFLSYQLRAKAAIEKVSKEELVQVLLMLNKKRGYKSSRKAKSADEGDAIDGMKIAKEIFENNLTPGQWVYNSLLKEGKFIPDFYRSDLQKELERIVRFQNQFHSEQMNEKLLEDIQGKTRTQTSQYFTNAIKIPLTENKGSRDEVKLQHYKWRSEALTSELDLKILAYVITEINNQINQSSGYLGAISDRSKELYFNQETVGQYQYKQLQENAHNKLKNQVFYRQDYLDEFEKIWKTQARFHPELTDKLKTEVCDITIFYQRKLKSQKHLVSFCEFEKGHKAIPKSSPLFQDFRI…
Ghy2Cas9 *	II-C	Geyser-Hotspring_Yellowstone_Ga0078972_1022257_-_CRISPR-associated_protein,_Csn1_family_CDS_translation_Community_metagenome	16.8	1354	NAAN(A>T>S)RCN	nr	7N library in vitro enrichment	Not reported	No	Gasiunas Nature Communications 2020 (doi: 10.1038/s41467-020-19344-1)	N/A	MSTKKIVGFDLGTNSVGWAVVENSDENAAKIAGAGSRILPLDPKILDAFENGQKLTKNAERRQKRSQRKTLDRYQLRRKYLIESLIIMGCLPEDFTPQNAGRKFKELIEKPDELKNLPDDWYVYMLRSKALKEPVTQIEFGRILYHLNQRRGYKDIGELMEEIEEKDDTKQGKKYDKWIEQVTIYSVEKKSDLKNKKQEYWVILDDGREGTSIIANIESLTGKEIELEIRRRVKKNSEETFEFALPNRNDWQNKLDALDKQISQSGMHVGEFFWNKIKEDRYFRIRQNFVHREKYIEEFDAIWEKQQEFIPALIDETVKQDVIQRIVRNEKERQKWAKKPLKEFIKNYIIYYQRPLKSQKSKKANCRFEPMIKVINQSTGESLSIENKCMPLSSPLYEE…
PhiCas9 *	II-C	Prevotella histicola	15.1	1380	NAR(G>A)H(W>C)H(A>T>C)GN(C>T>R)	nr	7N library in vitro enrichment	Not reported	No	Gasiunas Nature Communications 2020 (doi: 10.1038/s41467-020-19344-1)	N/A	MKKILGLDLGTTSIGWALVYESENADEKSSIVRLGVRVNPLSVDEKGNFEKGKSITTNADRQQTHGARINLQRYKLRRENLKDCLQKQGWIGTEALYEEGKTSTFETYMLRAKAAEEEISLHELCRVLFMLNKKRGYKSNRKANNKEDGKLFDGMTVAKKLYEEHLTPAEYSLKLLSSGKKFKQEYYRSDLKEEFDRIWNEQQKYYPEILTDDFKQQLQGKSKGNTSKIFLGKYGIYSADLKGLDRKLQPLKWRVEALKQKVDKEVLAFVISDLNGQIASTSGLLGAISDRSKELYFNKQTVGQYLWTSLKESPHVSIKNKPFYRQDYLDEFEKIWETQATYHKELTPELKQEIRDIIIFYQRPLKSKKGLISVCELEQRKVKVTIDGKEKEISIGPKV…
WviCas9 *	II-C	Weeksella virosa	15.5	1440	HHAAATD	nr	7N library in vitro enrichment	consensus sequence validated with in vitro DNA fragment digestion	No	Gasiunas Nature Communications 2020 (doi: 10.1038/s41467-020-19344-1)	N/A	MKTILGLDLGTNSIGWALVEQDFENKQGLILGMGSRIIPMDAGIIGKFAEGSSISQTAERTGYRSIRRLRERHLLRRERLHRVLNILKFLPEHYAAEIDFEKRFGQFLAETEPKLAWKKNAEGKFEFLFQRSFDEMVADFKANGQDIKIPYDWTIYYLRKKALTQKISPQELAWIILNFNQKRGYYQLRGEEEEENPNKKVEFYSLKIVDVVADEQPNKKGDTWYSLHLENGWVYRRSSKIPLYDWKDKVRDFIVTTDINEDGSEKLDKDGEVKRSFRAPKEDDWTLIKKKTEQEIEQFNQTVGSYIYEALLDNPTQKIRGKLVRTIERKFYKSELKKILEKQIELQPELFTEDLYNACARELYRRNVAHQQQLSSRDFVYLFLNDIIFYQRPLRSQKS…
CcCas9	II-C	Clostridium cellulolyticum H10	14.6	1021	NNNNGNA	NNNNANA	7N library E. coli plasmid depletion	consensus sequence validated with in vitro DNA fragment digestion	No	Fedorova NAR 2020 (doi: 10.1093/nar/gkz1225)	N/A	MKYTLGLDVGIASVGWAVIDKDNNKIIDLGVRCFDKAEESKTGESLATARRIARGMRRRISRRSQRLRLVKKLFVQYEIIKDSSEFNRIFDTSRDGWKDPWELRYNALSRILKPYELVQVLTHITKRRGFKSNRKEDLSTTKEGVVITSIKNNSEMLRTKNYRTIGEMIFMETPENSNKRNKVDEYIHTIAREDLLNEIKYIFSIQRKLGSPFVTEKLEHDFLNIWEFQRPFASGDSILSKVGKCTLLKEELRAPTSCYTSEYFGLLQSINNLVLVEDNNTLTLNNDQRAKIIEYAHFKNEIKYSEIRKLLDIEPEILFKAHNLTHKNPSGNNESKKFYEMKSYHKLKSTLPTDIWGKLHSNKESLDNLFYCLTVYKNDNEIKDYLQANNLDYLIEYIA…
FnCas12a	V-A	Francisella novicida U112	100	1300	TTV	nr	8N library in vitro enrichment	plasmid clearance in E. coli and indel formation in HEK293T	Yes	Zetsche Cell 2015 (doi: 10.1016/j.cell.2015.09.038)	Swarts Molecular Cell 2017 (doi: 10.1016/j.molcel.2017.03.016); Swarts & Jinek Molecular Cell 2019 (doi: 10.1016/j.molcel.2018.11.021)	MSIYQEFVNKYSLSKTLRFELIPQGKTLENIKARGLILDDEKRAKDYKKAKQIIDKYHQFFIEEILSSVCISEDLLQNYSDVYFKLKKSDDDNLQKDFKSAKDTIKKQISEYIKDSEKFKNLFNQNLIDAKKGQESDLILWLKQSKDNGIELFKANSDITDIDEALEIIKSFKGWTTYFKGFHENRKNVYSSNDIPTSIIYRIVDDNLPKFLENKAKYESLKDKAPEAINYEQIKKDLAEELTFDIDYKTSEVNQRVFSLDEVFEIANFNNYLNQSGITKFNTIIGGKFVNGENTKRKGINEYINLYSQQINDKTLKKYKMSVLFKQILSDTESKSFVIDKLEDDSDVVTTMQSFYEQIAAFKTVEEKSIKETLSLLFDDLKAQKLDLSKIYFKNDKSL…
AsCas12a	V-A	Acidaminococcus sp. BV3L6	32.3	1307	TTTV	VTTV, YCCA, TCTV, TTCV, GTTV, & GCTV	8N library in vitro enrichment (Zetsche et al.); 8N library in vitro depletion (Gao Nat Biotechnol 2017)	indel formation in HEK293T (Zetsche et al. and Gao et al.)	Yes	Zetsche Cell 2015 (doi: 10.1016/j.cell.2015.09.038), Gao Nature Biotechnology 2017 (doi: 10.1038/nbt.3900), Jacobsen FEMS Microbiology Letters 2019 (doi: 10.1093/femsle/fnz085)	Yamano Cell 2016 (doi: 10.1016/j.cell.2016.04.003)	MTQFEGFTNLYQVSKTLRFELIPQGKTLKHIQEQGFIEEDKARNDHYKELKPIIDRIYKTYADQCLQLVQLDWENLSAAIDSYRKEKTEETRNALIEEQATYRNAIHDYFIGRTDNLTDAINKRHAEIYKGLFKAELFNGKVLKQLGTVTTTEHENALLRSFDKFTTYFSGFYENRKNVFSAEDISTAIPHRIVQDNFPKFKENCHIFTRLITAVPSLREHFENVKKAIGIFVSTSIEEVFSFPFYNQLLTQTQIDLYNQLLGGISREAGTEKIKGLNEVLNLAIQKNDETAHIIASLPHRFIPLFKQILSDRNTLSFILEEFKSDEEVIQSFCKYKTLLRNENVLETAEALFNELNSIDLTHIFISHKKLETISSALCDHWDTLRNALYERRISELTG…
HkCas12a	V-A	Helcococcus kunzii ATCC 51366	30.5	1310	YYV	TCGG & YCGC	5N library in vitro (E. coli-based lysate: TXTL) depletion	consensus sequence validated through plasmid targeting in TXTL and sequences within NTTTV, NTCCV, NCCTV, NCCCV, NCTCV validated through indel formation in HEK293T	No	Jacobsen NAR 2020 (doi: 10.1093/nar/gkaa272)	N/A	MFEKLSNIVSISKTIRFKLIPVGKTLENIEKLGKLEKDFERSDFYPILKNISDDYYRQYIKEKLSDLNLDWQKLYDAHELLDSSKKESQKNLEMIQAQYRKVLFNILSGELDKSGEKNSKDLIKNNKALYGKLFKKQFILEVLPDFVNNNDSYSEEDLEGLNLYSKFTTRLKNFWETRKNVFTDKDIVTAIPFRAVNENFGFYYDNIKIFNKNIEYLENKIPNLENELKEADILDDNRSVKDYFTPNGFNYVITQDGIDVYQAIRGGFTKENGEKVQGINEILNLTQQQLRRKPETKNVKLGVLTKLRKQILEYSESTSFLIDQIEDDNDLVDRINKFNVSFFESTEVSPSLFEQIERLYNALKSIKKEEVYIDARNTQKFSQMLFGQWDVIRRGYTVK…
PiCas12a	V-A	Prevotella ihumii	31.6	1323	KKYV	GATC, GCTC, CTCC, KCTG, GCTG, & CTTA	5N library in vitro (E. coli-based lysate: TXTL) depletion	consensus sequence validated through plasmid targeting in TXTL	No	Jacobsen NAR 2020 (doi: 10.1093/nar/gkaa272)	N/A	MKVMENYQEFTNLFQLNKTLRFELKPIGKTCELLEEGKIFASGSFLEKDKVRADNVSYVKKEIDKKHKIFIEETLSSFSISNDLLKQYFDCYNELKAFKKDCKSDEEEVKKTALRNKCTSIQRAMREAISQAFLKSPQKKLLAIKNLIENVFKADENVQHFSKFTSYFSGFETNRENFYSDEEKSTSIAYRLVHDNLPIFIKNIYIFEKLKEQFDAKTLSEIFENYKLYVAGSSLDEVFSLEYFNNTLTQKGIDNYNAVIGKIVKEDKQEIQGLNEHINLYNQKHKDRRLPFFISLKKQILSDREALSWLPDMFKNDSEVIKALKGFYIEDGFENNVLTPLATLLSSLDKYNLNGIFIRNNEALSSLSQNVYRNFSIDEAIDANAELQTFNNYELIANA…
PdCas12a	V-A	Prevotella disiens	32.6	1323	TTTM (Zetsche et al.) or TTYV (Jacobsen et al.)	nr	8N library in vitro enrichment (Zetsche et al.) and 5N library in vitro (E. coli-based lysate: TXTL ) depletion assay (Jacobsen et al.)	indel formation in HEK293T (Zetsche et al.); consensus sequence validated through plasmid targeting in TXTL (Jacobsen et al.)	No	Zetsche Cell 2015 (doi.org/10.1016/j.cell.2015.09.038) and Jacobsen NAR 2020 (doi: 10.1093/nar/gkaa272)	N/A	MENYQEFTNLFQLNKTLRFELKPIGKTCELLEEGKIFASGSFLEKDKVRADNVSYVKKEIDKKHKIFIEETLSSFSISNDLLKQYFDCYNELKAFKKDCKSDEEEVKKTALRNKCTSIQRAMREAISQAFLKSPQKKLLAIKNLIENVFKADENVQHFSEFTSYFSGFETNRENFYSDEEKSTSIAYRLVHDNLPIFIKNIYIFEKLKEQFDAKTLSEIFENYKLYVAGSSLDEVFSLEYFNNTLTQKGIDNYNAVIGKIVKEDKQEIQGLNEHINLYNQKHKDRRLPFFISLKKQILSDREALSWLPDMFKNDSEVIKALKGFYIEDGFENNVLTPLATLLSSLDKYNLNGIFIRNNEALSSLSQNVYRNFSIDEAIDANAELQTFNNYELIANALRA…
LbCas12a	V-A	Lachnospiraceae bacterium ND2006	37.7	1228	TTTN	TCTA, TCCA, and CCCA	8N library in vitro enrichment	indel formation in HEK293T	Yes	Zetsche Cell 2015 (doi.org/10.1016/j.cell.2015.09.038)	Yamano et al Molecular Cell 2017 (doi: 10.1016/j.molcel.2017.02.007); Zhang Cell Host & Microbe 2019 (doi: 10.1016/j.chom.2019.05.004); and Dong Nature 2016 (doi: 10.1038/nature17944)	AASKLEKFTNCYSLSKTLRFKAIPVGKTQENIDNKRLLVEDEKRAEDYKGVKKLLDRYYLSFINDVLHSIKLKNLNNYISLFRKKTRTEKENKELENLEINLRKEIAKAFKGAAGYKSLFKKDIIETILPEAADDKDEIALVNSFNGFTTAFTGFFDNRENMFSEEAKSTSIAFRCINENLTRYISNMDIFEKVDAIFDKHEVQEIKEKILNSDYDVEDFFEGEFFNFVLTQEGIDVYNAIIGGFVTESGEKIKGLNEYINLYNAKTKQALPKFKPLYKQVLSDRESLSFYGEGYTSDEEVLEVFRNTLNKNSEIFSSIKKLEKLFKNFDEYSSAGIFVKNGPAISTISKDIFGEWNLIRDKWNAEYDDIHLKKKAVVTEKYEDDRRKSFKKIGSFSLE…
Lb2Cas12a or Lb5Cas12a %	V-A	Lachnospiraceae bacterium MA2020	39.2	1206	TTTV	nr	8N library in vitro enrichment	indel formation in HEK293T	No	Zetsche Cell 2015 (doi.org/10.1016/j.cell.2015.09.038)	N/A	MYYESLTKQYPVSKTIRNELIPIGKTLDNIRQNNILESDVKRKQNYEHVKGILDEYHKQLINEALDNCTLPSLKIAAEIYLKNQKEVSDREDFNKTQDLLRKEVVEKLKAHENFTKIGKKDILDLLEKLPSISEDDYNALESFRNFYTYFTSYNKVRENLYSDKEKSSTVAYRLINENFPKFLDNVKSYRFVKTAGILADGLGEEEQDSLFIVETFNKTLTQDGIDTYNSQVGKINSSINLYNQKNQKANGFRKIPKMKMLYKQILSDREESFIDEFQSDEVLIDNVESYGSVLIESLKSSKVSAFFDALRESKGKNVYVKNDLAKTAMSNIVFENWRTFDDLLNQEYDLANENKKKDDKYFEKRQKELKKNKSYSLEHLCNLSEDSCNLIENYIHQIS…
CMtCas12a	V-A	Candidatus Methanoplasma termitum	35.7	1238	TTTTA	nr	8N library in vitro enrichment	indel formation in HEK293T	No	Zetsche Cell 2015 (doi.org/10.1016/j.cell.2015.09.038)	N/A	MNNYDEFTKLYPIQKTIRFELKPQGRTMEHLETFNFFEEDRDRAEKYKILKEAIDEYHKKFIDEHLTNMSLDWNSLKQISEKYYKSREEKDKKVFLSEQKRMRQEIVSEFKKDDRFKDLFSKKLFSELLKEEIYKKGNHQEIDALKSFDKFSGYFIGLHENRKNMYSDGDEITAISNRIVNENFPKFLDNLQKYQEARKKYPEWIIKAESALVAHNIKMDEVFSLEYFNKVLNQEGIQRYNLALGGYVTKSGEKMMGLNDALNLAHQSEKSSKGRIHMTPLFKQILSEKESFSYIPDVFTEDSQLLPSIGGFFAQIENDKDGNIFDRALELISSYAEYDTERIYIRQADINRVSNVIFGEWGTLGGLMREYKADSINDINLERTCKKVDKWLDSKEFAL…
MbCas12a	V-A	Moraxella bovoculi 237	34.9	1373	TTN (Zetsche et al. ) or TTTN (Marshall & Maxwell et al.)	nr	8N library in vitro enrichment (Zetsche et al.) and 5N library in vitro (E. coli-based lysate: TXTL) depletion	indel formation in HEK293T (Zetsche et al.); consensus sequence validated through plasmid targeting in TXTL (Marshall and Maxwell et al.)	Yes* (with acetylated Lys635)	Zetsche Cell 2015 (doi.org/10.1016/j.cell.2015.09.038); Marshall & Maxwell Molecular Cell 2018 (doi: 10.1016/j.molcel.2017.12.007)	Dong Nature Structural & Molecular Biology 2019 (doi: 10.1038/s41594-019-0206-1)	MLFQDFTHLYPLSKTVRFELKPIDRTLEHIHAKNFLSQDETMADMHQKVKVILDDYHRDFIADMMGEVKLTKLAEFYDVYLKFRKNPKDDELQKQLKDLQAVLRKEIVKPIGNGGKYKAGYDRLFGAKLFKDGKELGDLAKFVIAQEGESSPKLAHLAHFEKFSTYFTGFHDNRKNMYSDEDKHTAIAYRLIHENLPRFIDNLQILTTIKQKHSALYDQIINELTASGLDVSLASHLDGYHKLLTQEGITAYNTLLGGISGEAGSPKIQGINELINSHHNQHCHKSERIAKLRPLHKQILSDGMSVSFLPSKFADDSEMCQAVNEFYRHYADVFAKVQSLFDGFDDHQKDGIYVEHKNLNELSKQAFGDFALLGRVLDGYYVDVVNPEFNERFAKAKTD…
TsCas12a	V-A	Thiomicrospira sp. XS5	42.6	1298	TTN	some preference for a C at 1st and 2nd position	8N library in vitro enrichment	indel formation in HEK293T	No	Zetsche Keio J Med 2019 (doi: 10.2302/kjm.2019-0009-OA)	N/A	MTKTFDSEFFNLYSLQKTVRFELKPVGETASFVEDFKNEGLKRVVSEDERRAVDYQKVKEIIDDYHRDFIEESLNYFPEQVSKDALEQAFHLYQKLKAAKVEEREKALKEWEALQKKLREKVVKCFSDSNKARFSRIDKKELIKEDLINWLVAQNREDDIPTVETFNNFTTYFTGFHENRKNIYSKDDHATAISFRLIHENLPKFFDNVISFNKLKEGFPELKFDKVKEDLEVDYDLKHAFEIEYFVNFVTQAGIDQYNYLLGGKTLEDGTKKQGMNEQINLFKQQQTRDKARQIPKLIPLFKQILSERTESQSFIPKQFESDQELFDSLQKLHNNCQDKFTVLQQAILGLAEADLKKVFIKTSDLNALSNTIFGNYSVFSDALNLYKESLKTKKAQEA…
Pb2Cas12a	V-A	Prevotella bryantii B14	43.2	1247	TTTV (Zetsche et al.) and NYTV (Marshall & Maxwell et al.)	NTTT & TTCH (Marshall & Maxwell et al.)	8N library in vitro enrichment (Zetsche et al.) and 5N library in vitro (E. coli-based lysate: TXTL) depletion (Marshall & Maxwell et al.)	tested for indel formation in HEK293T but no activity observed (Zetsche et al.); consensus sequence validated through plasmid targeting in TXTL and indel formation in rice callus (Marshall & Maxwell)	No	Zetsche Keio J Med 2019 (doi: 10.2302/kjm.2019-0009-OA); Marshall & Maxwell Molecular Cell 2018 (doi: 10.1016/j.molcel.2017.12.007)	N/A	MKFTDFTGLYSLSKTLRFELKPIGKTLENIKKAGLLEQDQHRADSYKKVKKIIDEYHKAFIEKSLSNFELKYQSEDKLDSLEEYLMYYSMKRIEKTEKDKFAKIQDNLRKQIADHLKGDESYKTIFSKDLIRKNLPDFVKSDEERTLIKEFKDFTTYFKGFYENRENMYSAEDKSTAISHRIIHENLPKFVDNINAFSKIILIPELREKLNQIYQDFEEYLNVESIDEIFHLDYFSMVMTQKQIEVYNAIIGGKSTNDKKIQGLNEYINLYNQKHKDCKLPKLKLLFKQILSDRIAISWLPDNFKDDQEALDSIDTCYKNLLNDGNVLGEGNLKLLLENIDTYNLKGIFIRNDLQLTDISQKMYASWNVIQDAVILDLKKQVSRKKKESAEDYNDRLKK…
MlCas12a	V-A	Moraxella lacunata	39.5	1251	BTTV	nr	8N library in vitro enrichment	tested for indel formation in HEK293T but no activity observed	No	Zetsche Keio J Med 2019 (doi: 10.2302/kjm.2019-0009-OA)	N/A	MLFQDFTHLYPLSKTVRFELKPIGKTLEHIHAKNFLSQDETMADMYQKVKAILDDYHRDFITKMMSEVTLTKLPEFYEVYLALRKNPKDDTLQKQLTEIQTALREEVVKPIDSGGKYKAGYERLFGAKLFKDGKELGDLAKFVIAQEGESSPKLPQIAHFEKFSTYFTGFHDNRKNMYSSDDKHTAIAYRLIHENLPRFIDNLQILVTIKQKHSVLYDQIVNELNANGLDVSLASHLDGYHKLLTQEGITAYNRIIGEVNSYTNKHNQICHKSERIAKLRPLHKQILSDGMGVSFLPSKFADDSEMCQAVNEFYRHYAHVFAKVQSLFDRFDDYQKDGIYVEHKNLNELSKQAFGDFALLGRVLDGYYVDVVNPEFNDKFAKAKTDNAKEKLTKEKDKF…
Mb2Cas12a	V-A	Moraxella bovoculi AAX08_00205	39.1	1251	TTN	some preference for a C at 1st and 2nd position	8N library in vitro enrichment	indel formation in HEK293T	No	Zetsche Keio J Med 2019 (doi: 10.2302/kjm.2019-0009-OA)	N/A	MLFQDFTHLYPLSKTVRFELKPIGRTLEHIHAKNFLSQDETMADMYQKVKVILDDYHRDFIADMMGEVKLTKLAEFYDVYLKFRKNPKDDGLQKQLKDLQAVLRKESVKPIGSGGKYKTGYDRLFGAKLFKDGKELGDLAKFVIAQEGESSPKLAHLAHFEKFSTYFTGFHDNRKNMYSDEDKHTAIAYRLIHENLPRFIDNLQILTTIKQKHSALYDQIINELTASGLDVSLASHLDGYHKLLTQEGITAYNRIIGEVNGYTNKHNQICHKSERIAKLRPLHKQILSDGMGVSFLPSKFADDSEMCQAVNEFYRHYTDVFAKVQSLFDGFDDHQKDGIYVEHKNLNELSKQAFGDFALLGRVLDGYYVDVVNPEFNERFAKAKTDNAKAKLTKEKDKF…
Mb3Cas12a	V-A	Moraxella bovoculi AAX11_00205	39.5	1261	TTN	some preference for a C at 1st and 2nd position	8N library in vitro enrichment	indel formation in HEK293T	No	Zetsche Keio J Med 2019 (doi: 10.2302/kjm.2019-0009-OA)	N/A	MLFQDFTHLYPLSKTVRFELKPIGKTLEHIHAKNFLNQDETMADMYQKVKAILDDYHRDFIADMMGEVKLTKLAEFYDVYLKFRKNPKDDGLQKQLKDLQAVLRKEIVKPIGNGGKYKAGYDRLFGAKLFKDGKELGDLAKFVIAQEGESSPKLAHLAHFEKFSTYFTGFHDNRKNMYSDEDKHTAIAYRLIHENLPRFIDNLQILATIKQKHSALYDQIINELTASGLDVSLASHLDGYHKLLTQEGITAYNTLLGGISGEAGSRKIQGINELINSHHNQHCHKSERIAKLRPLHKQILSDGMGVSFLPSKFADDSEVCQAVNEFYRHYADVFAKVQSLFDGFDDYQKDGIYVEYKNLNELSKQAFGDFALLGRVLDGYYVDVVNPEFNERFAKAKTD…
CMaCas12a	V-A	C. Methanomethylophilus alvus MX1201	31.6	1227	TTV	nr	8N library in vitro enrichment	tested for indel formation in HEK293T but no activity observed	No	Zetsche Keio J Med 2019 (doi: 10.2302/kjm.2019-0009-OA)	N/A	MDAKEFTGQYPLSKTLRFELRPIGRTWDNLEASGYLAEDRHRAECYPRAKELLDDNHRAFLNRVLPQIDMDWHPIAEAFCKVHKNPGNKELAQDYNLQLSKRRKEISAYLQDADGYKGLFAKPALDEAMKIAKENGNESDIEVLEAFNGFSVYFTGYHESRENIYSDEDMVSVAYRITEDNFPRFVSNALIFDKLNESHPDIISEVSGNLGVDDIGKYFDVSNYNNFLSQAGIDDYNHIIGGHTTEDGLIQAFNVVLNLRHQKDPGFEKIQFKQLYKQILSVRTSKSYIPKQFDNSKEMVDCICDYVSKIEKSETVERALKLVRNISSFDLRGIFVNKKNLRILSNKLIGDWDAIETALMHSSSSENDKKSVYDSAEAFTLDDIFSSVKKFSDASAEDI…
BsCas12a	V-A	Butyrivibrio sp. NC3005	39.8	1206	TTN	some preference for a C at 1st and 2nd position	8N library in vitro enrichment	indel formation in HEK293T	No	Zetsche Keio J Med 2019 (doi: 10.2302/kjm.2019-0009-OA)	N/A	MYYQNLTKKYPVSKTIRNELIPIGKTLENIRKNNILESDVKRKQDYEHVKGIMDEYHKQLINEALDNYMLPSLNQAAEIYLKKHVDVEDREEFKKTQDLLRREVTGRLKEHENYTKIGKKDILDLLEKLPSISEEDYNALESFRNFYTYFTSYNKVRENLYSDEEKSSTVAYRLINENLPKFLDNIKSYAFVKAAGVLADCIEEEEQDALFMVETFNMTLTQEGIDMYNYQIGKVNSAINLYNQKNHKVEEFKKIPKMKVLYKQILSDREEVFIGEFKDDETLLSSIGAYGNVLMTYLKSEKINIFFDALRESEGKNVYVKNDLSKTTMSNIVFGSWSAFDELLNQEYDLANENKKKDDKYFEKRQKELKKNKSYTLEQMSNLSKEDISPIENYIERIS…
BfCas12a	V-A	Butyrivibrio fibrisolven	35.9	1231	TTTN	some preference for a C at 1st, 2nd, and 3rd position	8N library in vitro enrichment	tested for indel formation in HEK293T but no activity observed	No	Zetsche Keio J Med 2019 (doi: 10.2302/kjm.2019-0009-OA)	N/A	MYYESLTKLYPIKKTIRNELVPIGKTLENIKKNNILEADEDRKIAYIRVKAIMDDYHKRLINEALSGFALIDLDKAANLYLSRSKSADDIESFSRFQDKLRKAIAKRLREHENFGKIGNKDIIPLLQKLSENEDDYNALESFKNFYTYFESYNDVRLNLYSDKEKSSTVAYRLINENLPRFLDNIRAYDAVQKAGITSEELSSEAQDGLFLVNTFNNVLIQDGINTYNEDIGKLNVAINLYNQKNASVQGFRKVPKMKVLYKQILSDREESFIDEFESDTELLDSLESHYANLAKYFGSNKVQLLFTALRESKGVNVYVKNDIAKTSFSNVVFGSWSRIDELINGEYDDNNNRKKDEKYYDKRQKELKKNKSYTIEKIITLSTEDVDVIGKYIEKLESD…
BoCas12a	V-A	Bacteroidetes oral taxon 274	42.2	1262	TTN	some preference for a C at 1st and 2nd position	8N library in vitro enrichment	tested for indel formation in HEK293T but no activity observed	No	Zetsche Keio J Med 2019 (doi: 10.2302/kjm.2019-0009-OA)	N/A	MRKFNEFVGLYPISKTLRFELKPIGKTLEHIQRNKLLEHDAVRADDYVKVKKIIDKYHKCLIDEALSGFTFDTEADGRSNNSLSEYYLYYNLKKRNEQEQKTFKTIQNNLRKQIVNKLTQSEKYKRIDKKELITTDLPDFLTNESEKELVEKFKNFTTYFTEFHKNRKNMYSKEEKSTAIAFRLINENLPKFVDNIAAFEKVVSSPLAEKINALYEDFKEYLNVEEISRVFRLDYYDELLTQKQIDLYNAIVGGRTEEDNKIQIKGLNQYINEYNQQQTDRSNRLPKLKPLYKQILSDRESVSWLPPKFDSDKNLLIKIKECYDALSEKEKVFDKLESILKSLSTYDLSKIYISNDSQLSYISQKMFGRWDIISKAIREDCAKRNPQKSRESLEKFAER…
Adurb193Cas12a	V-A	Firmicutes bacterium ADurb.Bin193	32.9	1294	TTTV	TTCC	5N library in vitro (E. coli-based lysate: TXTL) depletion	consensus sequence validated through plasmid targeting in TXTL	No	Jacobsen NAR 2020 (doi: 10.1093/nar/gkaa272)	N/A	MSSVFSDFTNQYQLTKTLRFELKPVGKTLEYIKENGLLSDDKLRAENYTKIKDIIDDFHKDFIDKSLKQADIRWDDLKNGIENYRKDNSKKNKDELEKLQKRYRNEIVECFKKDKEIFSYLFKKELITEILPEYIKNKETFEAERDILSSFSRFATYFTSFQETRKNIYSKNAISTAISYRLVHQNFPKFISNIEVFNKISEVCADIILDTERELAEILDGRRLRDVFSIEYYNNVLCQSGIDDFNRCIGGYSKDDGVKIRGLNEFVNLFNQKNNGLMLSKMTPLYKQILSDREKISFIPEKFDNDFQVKSAINEYCNGLLKEDIAALVDELVLNYAQGNSNNIYIVGKEFTNLSKMLTDSWSTINDSLYLFAVSLFGDNDKKSTKEKINRWIKSAEFS…
Adurb336Cas12a	V-A	archaeon ADurb.Bin336	38.9	1309	TTTV	nr	5N library in vitro (E. coli-based lysate: TXTL) depletion	consensus sequence validated through plasmid targeting in TXTL	No	Jacobsen NAR 2020 (doi: 10.1093/nar/gkaa272)	N/A	MDAKKSIWDEMTNKYSLSKTLRFELKKPIGKTQEFIEKNGLIEEDEQRNKDFLCGKELLEGYYSDLIERRLGKIEIDSNLLEEYFKKYKEFNKLKQKGKEVDAKELKNSKDSLKASQRKLREELHKSFFDNDALFKDEEPFKEKRDNEDVIIAAVKFHRKKLLEKRNEGGVDNNLEIEEDKINCLYRFVNDHCTTYFTKFFNNRKNVFSDKAISTSIFYRTIHENLHFFVKNIENFEKLSEIIDEKELLEIEKELQKELGMFNLKEVFNINYFNNCLNQKGIDKYNQIISGVKKKDIQKEGLNNLINKLSQKKDKDQEERKNIRKLRMIQLYKQILSEPESKSFKIESIENGKELEENIFSFYKSIALPSENQKESVLTLLEKLFDSDELDFDGIYVKQ…
Fn3Cas12a	V-A	Francisella novicida	90.7	1307	YTV	KCCA, TTCA, TCCC, WTCC, TYCG	5N library in vitro (E. coli-based lysate: TXTL) depletion	consensus sequence validated through plasmid targeting in TXTL	No	Jacobsen NAR 2020 (doi: 10.1093/nar/gkaa272)	N/A	MSIYQEFVNKYSLSKTLRFELIPQGKTLENIKARGLILDDEKRAKDYKKAKQIIDKYHQFFIEEILSSVCISEDLLQNYSDVYFKLKKSDDDNLQKDFKSAKDTIKKQISKYINDSEKFKNLFNQNLIDAKKGQESDLILWLKQSKDNGIELFKANSDITDIDEALEIIKSFKGWTTYFKGFHENRKNVYSSNDIPTSIIYRIVDDNLPKFLENKAKYESLKDKAPEAINYEQIKKDLAEELTFDIDYKTSEVNQRVFSLDEVFEIANFNNYLNQSGITKFNTIIGGKFVNGENTKRKGINEYINLYSQQINDKTLKKYKMSVLFKQILSDTESKSFVIDKLEDDSDVVTTMQSFYEQIAAFKTVEEKSIKETLSLLFDDLKAQKLDLSKIYFKNDKSL…
Lb6Cas12a	V-A	Lachnospiraceae bacterium COE1	42	1239	YTN	ASCA and ATAT	5N library in vitro (E. coli-based lysate: TXTL) depletion	consensus sequence validated through plasmid targeting in TXTL and indel formation in rice callus	No	Marshall & Maxwell Molecular Cell 2018 (doi: 10.1016/j.molcel.2017.12.007)	N/A	MAPKKKRKVMHENNGKIADNFIGIYPVSKTLRFELKPVGKTQEYIEKHGILDEDLKRAGDYKSVKKIIDAYHKYFIDEALNGIQLDGLKNYYELYEKKRDNNEEKEFQKIQMSLRKQIVKRFSEHPQYKYLFKKELIKNVLPEFTKDNAEEQTLVKSFQEFTTYFEGFHQNRKNMYSDEEKSTAIAYRVVHQNLPKYIDNMRIFSMILNTDIRSDLTELFNNLKTKMDITIVEEYFAIDGFNKVVNQKGIDVYNTILGAFSTDDNTKIKGLNEYINLYNQKNKAKLPKLKPLFKQILSDRDKISFIPEQFDSDTEVLEAVDMFYNRLLQFVIENEGQITISKLLTNFSAYDLNKIYVKNDTTISAISNDLFDDWSYISKAVRENYDSENVDKNKRAAAY…
EcCas12a	V-A	Eubacterium coprostanoligenes	38.3	1270	TTTN	nr	5N library in vitro (E. coli-based lysate: TXTL) depletion	consensus sequence validated through plasmid targeting in TXTL and indel formation in rice callus	No	Marshall & Maxwell Molecular Cell 2018 (doi: 10.1016/j.molcel.2017.12.007)	N/A	MAPKKKRKVMDFFKNDMYFLCINGIIVISKLFAYLFLMYKRGVVMIKDNFVNVYSLSKTIRMALIPWGKTEDNFYKKFLLEEDEERAKNYIKVKGYMDEYHKNFIESALNSVVLNGVDEYCELYFKQNKSDSEVKKIESLEASMRKQISKAMKEYTVDGVKIYPLLSKKEFIRELLPEFLTQDEEIETLEQFNDFSTYFQGFWENRKNIYTDEEKSTGVPYRCINDNLPKFLDNVKSFEKVILALPQKAVDELNANFNGVYNVDVQDVFSVDYFNFVLSQSGIEKYNNIIGGYSNSDASKVQGLNEKINLYNQQIAKSDKSKKLPLLKPLYKQILSDRSSLSFIPEKFKDDNEVLNSINVLYDNIAESLEKANDLMSDIANYNTDNIFISSGVAVTDIS…
PsCas12a	V-A	Proteocatella sphenisci	33.9	1163	TTTV	CTV, YCV, TCT	5N library in vitro (E. coli-based lysate: TXTL) depletion	consensus sequence validated through plasmid targeting in TXTL	No	Marshall & Maxwell Molecular Cell 2018 (doi: 10.1016/j.molcel.2017.12.007)	N/A	MAPKKKRKVMENFKNLYPINKTLRFELRPYGKTLENFKKSGLLEKDAFKANSRRSMQAIIDEKFKETIEERLKYTEFSECDLGNMTSKDKKITDKAATNLKKQVILSFDDEIFNNYLKPDKNIDALFKNDPSNPVISTFKGFTTYFVNFFEIRKHIFKGESSGSMAYRIIDENLTTYLNNIEKIKKLPEELKSQLEGIDQIDKLNNYNEFITQSGITHYNEIIGGISKSENVKIQGINEGINLYCQKNKVKLPRLTPLYKMILSDRVSNSFVLDTIENDTELIEMISDLINKTEISQDVIMSDIQNIFIKYKQLGNLPGISYSSIVNAICSDYDNNFGDGKRKKSYENDRKKHLETNVYSINYISELLTDTDVSSNIKMRYKELEQNYQVCKENFNATN…
McCas12a	V-A	Moraxella caprae DSM19149	38.8	1273	NYTV	NTCM	5N library in vitro (E. coli-based lysate: TXTL) depletion	consensus sequence validated through plasmid targeting in TXTL and indel formation in rice callus	No	Marshall & Maxwell Molecular Cell 2018 (doi: 10.1016/j.molcel.2017.12.007)	N/A	MAPKKKRKVMLFQDFTHLYPLSKTMRFELKPIGKTLEHIHAKNFLSQDETMADMYQKVKAILDDYHRDFIADMMGEVKLTKLAEFYDVYLKFRKNPKDDGLQKQLKDLQAVLRKEIVKPIGNGGKYKAGYDRLFGAKLFKDGKELGDLAKFVIAQEGESSPKLAHLAHFEKFSTYFTGFHDNRKNMYSDEDKHTAITYRLIHENLPRFIDNLQILATIKQKHSALYDQIINELTASGLDVSLASHLDGYHKLLTQEGITAYNTLLGGISGEAGSRKIQGINELINSHHNQHCHKSERIAKLRPLHKQILSDGMGVSFLPSKFADDSEMCQAVNEFYRHYADVFAKVQSLFDGFDDHQKDGIYVEHKNLNELSKQAFGDFALLGRVLDGYYVDVVNPEFN…
AacCas12b	V-B	Alicyclobacillus acidoterrestris ATCC 49025	9.4	1129	DTTD	nr	7N library E. coli plasmid depletion	E. coli plasmid clearance assay and in vitro digestion	Yes	Shmakov Molecular Cell 2015 (doi: 10.1016/j.molcel.2015.10.008)	Yang Cell 2016 (doi.org/10.1016/j.cell.2016.11.053); Liu Molecular Cell 2017 (doi: 10.1016/j.molcel.2016.11.040)	MAVKSIKVKLRLDDMPEIRAGLWKLHKEVNAGVRYYTEWLSLLRQENLYRRSPNGDGEQECDKTAEECKAELLERLRARQVENGHRGPAGSDDELLQLARQLYELLVPQAIGAKGDAQQIARKFLSPLADKDAVGGLGIAKAGNKPRWVRMREAGEPGWEEEKEKAETRKSADRTADVLRALADFGLKPLMRVYTDSEMSSVEWKPLRKGQAVRTWDRDMFQQAIERMMSWESWNQRVGQEYAKLVEQKNRFEQKNFVGQEHLVHLVNQLQQDMKEASPGLESKEQTAHYVTGRALRGSDKVFEKWGKLAPDAPFDLYDAEIKNVQRRNTRRFGSHDLFAKLAEPEYQALWREDASFLTRYAVYNSILRKLNHAKMFATFTLPDATAHPIWTRFDKLGG…
BthCas12b	V-B	Bacillus thermoamylovorans 752660228	12.6	1108	ATTN	nr	7N library E. coli plasmid depletion	indel formation in mammalian cells	Yes	Shmakov Molecular Cell 2015 (doi: 10.1016/j.molcel.2015.10.008)	Wu Cell Research 2017 (doi: 10.1038/cr.2017.46)	MATRSFILKIEPNEEVKKGLWKTHEVLNHGIAYYMNILKLIRQEAIYEHHEQDPKNPKKVSKAEIQAELWDFVLKMQKCNSFTHEVDKDVVFNILRELYEELVPSSVEKKGEANQLSNKFLYPLVDPNSQSGKGTASSGRKPRWYNLKIAGDPSWEEEKKKWEEDKKKDPLAKILGKLAEYGLIPLFIPFTDSNEPIVKEIKWMEKSRNQSVRRLDKDMFIQALERFLSWESWNLKVKEEYEKVEKEHKTLEERIKEDIQAFKSLEQYEKERQEQLLRDTLNTNEYRLSKRGLRGWREIIQKWLKMDENEPSEKYLEVFKDYQRKHPREAGDYSVYEFLSKKENHFIWRNHPEYPYLYATFCEIDKKKKDAKQQATFTLADPINHPLWVRFEERSGSNL…
AkCas12b	V-B	Alicyclobacillus kakegawensis	12.6	1147	RTTNT	TTTWT > ATTTA	8N library E. coli plasmid depletion	in vitro digestion	No	Strecker Nature Communications 2019 (doi: 10.1038/s41467-018-08224-4)	N/A	MAVKSIKVKLRLSECPDILAGMWQLHRATNAGVRYYTEWVSLMRQEILYSRGPDGGQQCYMTAEDCQRELLRRLRNRQLHNGRQDQPGTDADLLAISRRLYEILVLQSIGKRGDAQQIASSFLSPLVDPNSKGGRGEAKSGRKPAWQKMRDQGDPRWVAAREKYEQRKAVDPSKEILNSLDALGLRPLFAVFTETYRSGVDWKPLGKSQGVRTWDRDMFQQALERLMSWESWNRRVGEEYARLFQQKMKFEQEHFAEQSHLVKLARALEADMRAASQGFEAKRGTAHQITRRALRGADRVFEIWKSIPEEALFSQYDEVIRQVQAEKRRDFGSHDLFAKLAEPKYQPLWRADETFLTRYALYNGVLRDLEKARQFATFTLPDACVNPIWTRFESSQGSN…
EbCas12b	V-B	Elusimicrobia bacterium	12.9	1364	HATT	HATC > TATG	8N library E. coli plasmid depletion	Not reported	No	Strecker Nature Communications 2019 (doi: 10.1038/s41467-018-08224-4)	N/A	MNRIYQGRVTKVEVPDGKDEKGNIKWKKLENWSDILWQHHMLFQDAVNYYTLALAAISGSAVGSDEKSIILREWAVQVQNIWEKAKKKATVFEGPQKRLTSILGLEQNASFDIAAKHILRTSEAKPEQRASALIRLLEEIDKKNHNVVCGERLPFFCPRNIQSKRSPTSKAVSSVQEQKRQEEVRRFHNMQPEEVVKNAVTLDISLFKSSPKIVFLEDPKKARAELLKQFDNACKKHKELVGIKKAFTESIDKHGSSLKVPAPGSKPSGLYPSAIVFKYFPVDITKTVFLKATEKLAMGKDREVTNDPIADARVNDKPHFDYFTNIALIREKEKNRAAWFEFDLAAFIEAIMSPHRFYQDTQKRKEAARKLEEKIKAIEGKGGQFKESDSEDDDVDSLP…
BvCas12b	V-B	Bacillus sp. V3-13	12.1	1112	ATTW	ATTG > ATTC	8N library E. coli plasmid depletion	indel formation in mammalian cells	No	Strecker Nature Communications 2019 (doi: 10.1038/s41467-018-08224-4)	N/A	MAIRSIKLKMKTNSGTDSIYLRKALWRTHQLINEGIAYYMNLLTLYRQEAIGDKTKEAYQAELINIIRNQQRNNGSSEEHGSDQEILALLRQLYELIIPSSIGESGDANQLGNKFLYPLVDPNSQSGKGTSNAGRKPRWKRLKEEGNPDWELEKKKDEERKAKDPTVKIFDNLNKYGLLPLFPLFTNIQKDIEWLPLGKRQSVRKWDKDMFIQAIERLLSWESWNRRVADEYKQLKEKTESYYKEHLTGGEEWIEKIRKFEKERNMELEKNAFAPNDGYFITSRQIRGWDRVYEKWSKLPESASPEELWKVVAEQQNKMSEGFGDPKVFSFLANRENRDIWRGHSERIYHIAAYNGLQKKLSRTKEQATFTLPDAIEHPLWIRYESPGGTNLNLFKLEE…
BhCas12b	V-B	Bacillus hisashii	10	1108	RTTN	TTTH	8N library E. coli plasmid depletion	indel formation in mammalian cells	No	Strecker Nature Communications 2019 (doi: 10.1038/s41467-018-08224-4)	N/A	MATRSFILKIEPNEEVKKGLWKTHEVLNHGIAYYMNILKLIRQEAIYEHHEQDPKNPKKVSKAEIQAELWDFVLKMQKCNSFTHEVDKDEVFNILRELYEELVPSSVEKKGEANQLSNKFLYPLVDPNSQSGKGTASSGRKPRWYNLKIAGDPSWEEEKKKWEEDKKKDPLAKILGKLAEYGLIPLFIPYTDSNEPIVKEIKWMEKSRNQSVRRLDKDMFIQALERFLSWESWNLKVKEEYEKVEKEYKTLEERIKEDIQALKALEQYEKERQEQLLRDTLNTNEYRLSKRGLRGWREIIQKWLKMDENEPSEKYLEVFKDYQRKHPREAGDYSVYEFLSKKENHFIWRNHPEYPYLYATFCEIDKKKKDAKQQATFTLADPINHPLWVRFEERSGSNL…
LsCas12b	V-B	Laceyella sediminis	11.7	1090	ATTN	TTTN	8N library E. coli plasmid depletion	Not reported	No	Strecker Nature Communications 2019 (doi: 10.1038/s41467-018-08224-4)	N/A	MSIRSFKLKIKTKSGVNAEELRRGLWRTHQLINDGIAYYMNWLVLLRQEDLFIRNEETNEIEKRSKEEIQGELLERVHKQQQRNQWSGEVDDQTLLQTLRHLYEEIVPSVIGKSGNASLKARFFLGPLVDPNNKTTKDVSKSGPTPKWKKMKDAGDPNWVQEYEKYMAERQTLVRLEEMGLIPLFPMYTDEVGDIHWLPQASGYTRTWDRDMFQQAIERLLSWESWNRRVRERRAQFEKKTHDFASRFSESDVQWMNKLREYEAQQEKSLEENAFAPNEPYALTKKALRGWERVYHSWMRLDSAASEEAYWQEVATCQTAMRGEFGDPAIYQFLAQKENHDIWRGYPERVIDFAELNHLQRELRRAKEDATFTLPDSVDHPLWVRYEAPGGTNIHGYDL…
BrCas12b	V-B	Brevibacillus sp. SYSU G02855	10.7	1090	TTN > TVT	nr	7N library in vitro depletion assay	in vitro digestion of consensus sequences individually introduced into plasmid	No	Tian International Journal of Biological Macromolecules 2020 (doi: 10.1016/j.ijbiomac.2020.01.079)	N/A	MPVRSFKVKLVTRSGDAEHMLQLRRGLWKTHEIVNQGIAYYMNKLALMRQEPYAGKSREVVRLELLHSLRAQQKRNNWTGDAGTDDEILNLSRRLYELLVPSAIGEKGDAQMLSRKFLSPLVDPNSEGGKGTAKSGRKPRWMKMREEGHPDWEAEREKDRAKKAADPTASILNDLEAFGLRPLFPLFTDEQKGIQWLPKQKRQFVRTFDRDMFQQALERMLSWESWNRRVAEEYQKLQAQRDELYAKYLADGGAWLEALQSFEKQREVELAEESFAAKSEYLITRRQIRGWKQVYEKWSQLPEHAAQEQFWQVVADVQTSLPGAFGDPKVYQFLSQPEHHHIWRGYPNRLFHYSDYNGVRKKLQRARHDATFTLPDPVEHPLWIRFDARGGNIHDYEIS…
Cas12c1	V-C	Not reported	14.8	1302	TG	nr	6N library E. coli plasmid depletion	in vivo screening	No	Yan & Hunnewell et al. Science 2019 (doi: 10.1126/science.aav7271)	N/A	MQTKKTHLHLISAKASRKYRRTIACLSDTAKKDLERRKQSGAADPAQELSCLKTIKFKLEVPEGSKLPSFDRISQIYNALETIEKGSLSYLLFALILSGFRIFPNSSAAKTFASSSCYKNDQFASQIKEIFGEMVKNFIPSELESILKKGRRKNNKDWTEENIKRVLNSEFGRKNSEGSSALFDSFLSKFSQELFRKFDSWNEVNKKYLEAAELLDSMLASYGPFDSVCKMIGDSDSRNSLPDKSTIAFTNNAEITVDIESSVMPYMAIAALLREYRQSKSKAAPVAYVQSHLTTTNGNGLSWFFKFGLDLIRKAPVSSKQSTSDGSKSLQELFSVPDDKLDGLKFIKEACEALPEASLLCGEKGELLGYQDFRTSFAGHIDSWVANYVNRLFELIELV…
Cas12c2	V-C	Not reported	12.3	1219	TN	nr	6N library E. coli plasmid depletion	in vivo screening	No	Yan & Hunnewell et al. Science 2019 (doi: 10.1126/science.aav7271)	N/A	MTKHSIPLHAFRNSGADARKWKGRIALLAKRGKETMRTLQFPLEMSEPEAAAINTTPFAVAYNAIEGTGKGTLFDYWAKLHLAGFRFFPSGGAATIFRQQAVFEDASWNAAFCQQSGKDWPWLVPSKLYERFTKAPREVAKKDGSKKSIEFTQENVANESHVSLVGASITDKTPEDQKEFFLKMAGALAEKFDSWKSANEDRIVAMKVIDEFLKSEGLHLPSLENIAVKCSVETKPDNATVAWHDAPMSGVQNLAIGVFATCASRIDNIYDLNGGKLSKLIQESATTPNVTALSWLFGKGLEYFRTTDIDTIMQDFNIPASAKESIKPLVESAQAIPTMTVLGKKNYAPFRPNFGGKIDSWIANYASRLMLLNDILEQIEPGFELPQALLDNETLMSGI…
OspCas12c	V-C	Oleiphilus sp. HI0009	12.9	1252	TG	nr	6N library E. coli plasmid depletion	in vivo screening	No	Yan & Hunnewell et al. Science 2019 (doi: 10.1126/science.aav7271)	N/A	MTKLRHRQKKLTHDWAGSKKREVLGSNGKLQNPLLMPVKKGQVTEFRKAFSAYARATKGEMTDGRKNMFTHSFEPFKTKPSLHQCELADKAYQSLHSYLPGSLAHFLLSAHALGFRIFSKSGEATAFQASSKIEAYESKLASELACVDLSIQNLTISTLFNALTTSVRGKGEETSADPLIARFYTLLTGKPLSRDTQGPERDLAEVISRKIASSFGTWKEMTANPLQSLQFFEEELHALDANVSLSPAFDVLIKMNDLQGDLKNRTIVFDPDAPVFEYNAEDPADIIIKLTARYAKEAVIKNQNVGNYVKNAITTTNANGLGWLLNKGLSLLPVSTDDELLEFIGVERSHPSCHALIELIAQLEAPELFEKNVFSDTRSEVQGMIDSAVSNHIARLSSS…
Cas12d.15	V-D	Not reported. From metagenomic sequences	Unable to calculate	Unable to calculate	TR	nr	7N library E. coli plasmid depletion	plasmid clearance in E. coli	No	Harrington Molecular Cell 2020 (doi: 10.1016/j.molcel.2020.06.022)	N/A	Not reported
Cas12d.1 (aka CasY.1)	V-D	Candidatus Katanobacteria	13.2	1125	TA	nr	7N library E. coli plasmid depletion	plasmid clearance in E. coli	No	Burstein, Harrington, Strutt Nature 2017 (doi:10.1038/nature21059)	N/A	MRKKLFKGYILHNKRLVYTGKAAIRSIKYPLVAPNKTALNNLSEKIIYDYEHLFGPLNVASYARNSNRYSLVDFWIDSLRAGVIWQSKSTSLIDLISKLEGSKSPSEKIFEQIDFELKNKLDKEQFKDIILLNTGIRSSSNVRSLRGRFLKCFKEEFRDTEEVIACVDKWSKDLIVEGKSILVSKQFLYWEEEFGIKIFPHFKDNHDLPKLTFFVEPSLEFSPHLPLANCLERLKKFDISRESLLGLDNNFSAFSNYFNELFNLLSRGEIKKIVTAVLAVSKSWENEPELEKRLHFLSEKAKLLGYPKLTSSWADYRMIIGGKIKSWHSNYTEQLIKVREDLKKHQIALDKLQEDLKKVVDSSLREQIEAQREALLPLLDTMLKEKDFSDDLELYRFIL…
DpbCas12e (aka DpbCasX)	V-E	Deltaproteobacteria	12.3	986	TTCN	nr	7N library E. coli plasmid depletion	plasmid clearance in E. coli	Yes	Burstein, Harrington, Strutt Nature 2017 (doi:10.1038/nature21059)	Liu Nature 2019 (doi: 10.1038/s41586-019-0908-x)	MEKRINKIRKKLSADNATKPVSRSGPMKTLLVRVMTDDLKKRLEKRRKKPEVMPQVISNNAANNLRMLLDDYTKMKEAILQVYWQEFKDDHVGLMCKFAQPASKKIDQNKLKPEMDEKGNLTTAGFACSQCGQPLFVYKLEQVSEKGKAYTNYFGRCNVAEHEKLILLAQLKPEKDSDEAVTYSLGKFGQRALDFYSIHVTKESTHPVKPLAQIAGNRYASGPVGKALSDACMGTIASFLSKYQDIIIEHQKVVKGNQKRLESLRELAGKENLEYPSVTLPPQPHTKEGVDAYNEVIARVRMWVNLNLWQKLKLSRDDAKPLLRLKGFPSFPVVERRENEVDWWNTINEVKKLIDAKRDMGRVFWSGVTAEKRNTILEGYNYLPNENDHKKREGSLENP…
PlmCas12e (aka PlmCasX)	V-E	Planctomycetes	11.5	978	TTCN	nr	7N library E. coli plasmid depletion	plasmid clearance in E. coli	No	Burstein, Harrington, Strutt Nature 2017 (doi:10.1038/nature21059)	N/A	MQEIKRINKIRRRLVKDSNTKKAGKTGPMKTLLVRVMTPDLRERLENLRKKPENIPQPISNTSRANLNKLLTDYTEMKKAILHVYWEEFQKDPVGLMSRVAQPAPKNIDQRKLIPVKDGNERLTSSGFACSQCCQPLYVYKLEQVNDKGKPHTNYFGRCNVSEHERLILLSPHKPEANDELVTYSLGKFGQRALDFYSIHVTRESNHPVKPLEQIGGNSCASGPVGKALSDACMGAVASFLTKYQDIILEHQKVIKKNEKRLANLKDIASANGLAFPKITLPPQPHTKEGIEAYNNVVAQIVIWVNLNLWQKLKIGRDEAKPLQRLKGFPSFPLVERQANEVDWWDMVCNVKKLINEKKEDGKVFWQNLAGYKRQEALLPYLSSEEDRKKGKKFARYQF…
Mi1Cas12f2	V-F	Candidatus Micrarchaeota archaeon	7.5	544	TTAT	nr	7N library in vitro enrichment	tested in E. coli plasmid clearance experiment but no activity reported	No	Karvelis NAR 2020 (doi: 10.1093/nar/gkaa208)	N/A	MNMSKTTISVKLKIIDLSSEKKEFLDNYFNEYAKATTFCQLRIRRLLRNTHWLGKKEKSSKKWIFESGICDLCGENKELVNEDRNSGEPAKICKRCYNGRYGNQMIRKLFVSTKKREVQENMDIRRVAKLNNTHYHRIPEEAFDMIKAADTAEKRRKKNVEYDKKRQMEFIEMFNDEKKRAARPKKPNERETRYVHISKLESPSKGYTLNGIKRKIDGMGKKIERAEKGLSRKKIFGYQGNRIKLDSNWVRFDLAESEITIPSLFKEMKLRITGPTNVHSKSGQIYFAEWFERINKQPNNYCYLIRKTSSNGKYEYYLQYTYEAEVEANKEYAGCLGVDIGCSKLAAAVYYDSKNKKAQKPIEIFTNPIKKIKMRREKLIKLLSRVKVRHRRRKLMQLS…
Un1Cas12f1	V-F	uncultured archaeon	7.5	529	TTTR	nr	7N library in vitro enrichment	in vitro cleavage experiments with consensus PAM	No	Karvelis NAR 2020 (doi: 10.1093/nar/gkaa208)	N/A	MAKNTITKTLKLRIVRPYNSAEVEKIVADEKNNREKIALEKNKDKVKEACSKHLKVAAYCTTQVERNACLFCKARKLDDKFYQKLRGQFPDAVFWQEISEIFRQLQKQAAEIYNQSLIELYYEIFIKGKGIANASSVEHYLSDVCYTRAAELFKNAAIASGLRSKIKSNFRLKELKNMKSGLPTTKSDNFPIPLVKQKGGQYTGFEISNHNSDFIIKIPFGRWQVKKEIDKYRPWEKFDFEQVQKSPKPISLLLSTQRRKRNKGWSKDEGTEAEIKKVMNGDYQTSYIEVKRGSKIGEKSAWMLNLSIDVPKIDKGVDPSIIGGIDVGVKSPLVCAINNAFSRYSISDNDLFHFNKKMFARRRILLKKNRHKRAGHGAKNKLKPITILTEKSERFRKKL…
Un2Cas12f1	V-F	uncultured archaeon	7	500	TTTR	nr	7N library in vitro enrichment	tested in E. coli plasmid clearance experiment but no activity reported	No	Karvelis NAR 2020 (doi: 10.1093/nar/gkaa208)	N/A	MEVQKTVMKTLSLRILRPLYSQEIEKEIKEEKERRKQAGGTGELDGGFYKKLEKKHSEMFSFDRLNLLLNQLQREIAKVYNHAISELYIATIAQGNKSNKHYISSIVYNRAYGYFYNAYIALGICSKVEANFRSNELLTQQSALPTAKSDNFPIVLHKQKGAEGEDGGFRISTEGSDLIFEIPIPFYEYNGENRKEPYKWVKKGGQKPVLKLILSTFRRQRNKGWAKDEGTDAEIRKVTEGKYQVSQIEINRGKKLGEHQKWFANFSIEQPIYERKPNRSIVGGLDVGIRSPLVCAINNSFSRYSVDSNDVFKFSKQVFAFRRRLLSKNSLKRKGHGAAHKLEPITEMTEKNDKFRKKIIERWAKEVTNFFVKNQVGIVQIEDLSTMKDREDHFFNQYL…
Mi2Cas12f2	V-F	Candidatus Micrarchaeota archaeon	9.2	586	TTR	nr	7N library in vitro enrichment	tested in E. coli plasmid clearance experiment but no activity reported	No	Karvelis NAR 2020 (doi: 10.1093/nar/gkaa208)	N/A	MPSETYITKTLSLKLIPSDEEKQALENYFITFQRAVNFAIDRIVDIRSSFRYLNKNEQFPAVCDCCGKKEKIMYVNISNKTFKFKPSRNQKDRYTKDIYTIKPNAHICKTCYSGVAGNMFIRKQMYPNDKEGWKVSRSYNIKVNAPGLTGTEYAMAIRKAISILRSFEKRRRNAERRIIEYEKSKKEYLELIDDVEKGKTNKIVVLEKEGHQRVKRYKHKNWPEKWQGISLNKAKSKVKDIEKRIKKLKEWKHPTLNRPYVELHKNNVRIVGYETVELKLGNKMYTIHFASISNLRKPFRKQKKKSIEYLKHLLTLALKRNLETYPSIIKRGKNFFLQYPVRVTVKVPKLTKNFKAFGIDRGVNRLAVGCIISKDGKLTNKNIFFFHGKEAWAKENRYK…
AuCas12f2	V-F	Candidatus Aureabacteria bacterium	10.3	603	TTTR	nr	7N library in vitro enrichment	tested in E. coli plasmid clearance experiment but no activity reported	No	Karvelis NAR 2020 (doi: 10.1093/nar/gkaa208)	N/A	MKSFKLKLLPTDEQNVLLNEVFCKWASLCTRMASKGHDKERLAPPDSSGNYFNKTQLNQVNTDVTDHMGALEESASQKERAVEKVKRRLKLISDMLSEPNLRDVSQQKPTTFRPLEWVKEGLLKTKYHTVHYWQKECDKLTKQKERMEKTIEKIKKGKITFKPTKMSLHQNCFSLSFGKGTFSMRPFSDTKRGINLDMLTAPIQPAIGKNDGKSSLRSKEFIARNIENYIIFSIHSQLFGLSRSEELLLNAKKEELVAKRDAMLKKKSDSLSKKIKELEKIVGRKITDSERSEIMSQGGKLSSEKFSEDNSYLKTLKVLAKDIIGREELFRLKKYPIVIRKPLNERKKLKNLKPDEWEYYLQLSYDELEKKEFTPKTIMGIDRGLKHILAIAIYDPVQN…
PtCas12f1	V-F	Parageobacillus thermoglucosidasius	5.2	424	YTTR	nr	7N library in vitro enrichment	E. coli plasmid clearance assay confirmed with low activity	No	Karvelis NAR 2020 (doi: 10.1093/nar/gkaa208)	N/A	MKYTKVMRYQIIKPLNAEWDELGMVLRDIQKETRAALNKTIQLCWEYQGFSADYKQIHGQYPKPKDVLGYTSMHGYAYDRLKNEFSKIASSNLSQTIKRAVDKWNSDLKEILRGDRSIPNFRKDCPIDIVKQSTKIQKCNDGYVLSLGLINREYKNELGRKNGVFDVLIKANDKTQQTILERIINGDYTYTASQIINHKNKWFINLTYQFETKETALDPNNVMGVDLGIVYPVYIAFNNSLHRYHIKGGEIERFRRQVEKRKRELLNQGKYCGDGRKGHGYATRTKSIESISDKIARFRDTCNHKYSRFIVDMALKHNCGIIQMEDLTGISKESTFLKNWTYYDLQQKIEYKAREAGIQVIKIEPQYTSQRCSKCGYIDKENRQEQATFKCIECGFKTN…
AsCas12f1	V-F	Acidibacillus sulfuroxidans	6.2	422	YTTN	nr	7N library in vitro enrichment	E. coli plasmid clearance assay confirmed with high activity	No	Karvelis NAR 2020 (doi: 10.1093/nar/gkaa208)	N/A	MIKVYRYEIVKPLDLDWKEFGTILRQLQQETRFALNKATQLAWEWMGFSSDYKDNHGEYPKSKDILGYTNVHGYAYHTIKTKAYRLNSGNLSQTIKRATDRFKAYQKEILRGDMSIPSYKRDIPLDLIKENISVNRMNHGDYIASLSLLSNPAKQEMNVKRKISVIIIVRGAGKTIMDRILSGEYQVSASQIIHDDRKNKWYLNISYDFEPQTRVLDLNKIMGIDLGVAVAVYMAFQHTPARYKLEGGEIENFRRQVESRRISMLRQGKYAGGARGGHGRDKRIKPIEQLRDKIANFRDTTNHRYSRYIVDMAIKEGCGTIQMEDLTNIRDIGSRFLQNWTYYDLQQKIIYKAEEAGIKVIKIDPQYTSQRCSECGNIDSGNRIGQAIFKCRACGYEAN…
RuCas12f1	V-F	Unclassified Ruminococcus	7.4	443	CTT	nr	7N library in vitro enrichment	E. coli plasmid clearance assay confirmed with low activity	No	Karvelis NAR 2020 (doi: 10.1093/nar/gkaa208)	N/A	MTLLVKVVKIHLISEQFDKAGNRIDYEEVNKILWELQKQTREAKNKTVQLLWEWNNFSSDYVKASGIYPKAKDIFGYSSVHGQANKELRTKLALNSSNLSTTTMDVCKNFNTYKKEVWKGKRSVPSYKSDQPLDLHKDSIKLIYENNEFYVRLALLKKAEFAKYGFKDGFRFKMQVKDNSTKTILERCFDEVYKINASKLLYDQKKKKWKLNLSYSFDNKNISELDKEKILGVDVGVNCPLVASVFGDRDRFIIKGGEIEKFRKSVEARRRSMLEQTKYCGDGRIGHGRKKRTEPALNIGDKIARFRDTTNHKYSRALIEYAVKKGCGTIQMEKLTGITSKSDRFLKDWTYYDLQTKIENKAKEVGINVVYIAPKYTSQRCSKCGYIHKDNRPNQAKFR…
SpCas12f1	V-F	Syntrophomonas palmitatica	6.9	497	TTC	nr	7N library in vitro enrichment	E. coli plasmid clearance assay confirmed with high activity	No	Karvelis NAR 2020 (doi: 10.1093/nar/gkaa208)	N/A	MGESVKAIKLKILDMFLDPECTKQDDNWRKDLSTMSRFCAEAGNMCLRDLYNYFSMPKEDRISSKDLYNAMYHKTKLLHPELPGKVANQIVNHAKDVWKRNAKLIYRNQISMPTYKITTAPIRLQNNIYKLIKNKNKYIIDVQLYSKEYSKDSGKGTHRYFLVAVRDSSTRMIFDRIMSKDHIDSSKSYTQGQLQIKKDHQGKWYCIIPYTFPTHETVLDPDKVMGVDLGVAKAVYWAFNSSYKRGCIDGGEIEHFRKMIRARRVSIQNQIKHSGDARKGHGRKRALKPIETLSEKEKNFRDTINHRYANRIVEAAIKQGCGTIQIENLEGIADTTGSKFLKNWPYYDLQTKIVNKAKEHGITVVAINPQYTSQRCSMCGYIEKTNRSSQAVFECKQCG…
CnCas12f1	V-F	Clostridium novyi	8.7	497	CCD	nr	7N library in vitro enrichment	tested in E. coli plasmid clearance experiment but no activity reported	No	Karvelis NAR 2020 (doi: 10.1093/nar/gkaa208)	N/A	MITVRKIKLTIMGDKDTRNSQYKWIRDEQYNQYRALNMGMTYLAVNDILYMNESGLEIRTIKDLKDCEKDIDKNKKEIEKLTARLEKEQNKKNSSSEKLDEIKYKISLVENKIEDYKLKIVELNKILEETQKERMDIQKEFKEKYVDDLYQVLDKIPFKHLDNKSLVTQRIKADIKSDKSNGLLKGERSIRNYKRNFPLMTRGRDLKFKYDDNDDIEIKWMEGIKFKVILGNRIKNSLELRHTLHKVIEGKYKICDSSLQFDKNNNLILNLTLDIPIDIVNKKVSGRVVGVDLGLKIPAYCALNDVEYIKKSIGRIDDFLKVRTQMQSRRRRLQIAIQSAKGGKGRVNKLQALERFAEKEKNFAKTYNHFLSSNIVKFAVSNQAEQINMELLSLKETQN…
Cas12h1	V-H	Not reported. From metagenomic sequences	10.7	871	RTR	nr	6N library E. coli plasmid depletion	in vivo interference assays	No	Yan & Hunnewell et al. Science 2019 (doi: 10.1126/science.aav7271)	N/A	MKVHEIPRSQLLKIKQYEGSFVEWYRDLQEDRKKFASLLFRWAAFGYAAREDDGATYISPSQALLERRLLLGDAEDVAIKFLDVLFKGGAPSSSCYSLFYEDFALRDKAKYSGAKREFIEGLATMPLDKIIERIRQDEQLSKIPAEEWLILGAEYSPEEIWEQVAPRIVNVDRSLGKQLRERLGIKCRRPHDAGYCKILMEVVARQLRSHNETYHEYLNQTHEMKTKVANNLTNEFDLVCEFAEVLEEKNYGLGWYVLWQGVKQALKEQKKPTKIQIAVDQLRQPKFAGLLTAKWRALKGAYDTWKLKKRLEKRKAFPYMPNWDNDYQIPVGLTGLGVFTLEVKRTEVVVDLKEHGKLFCSHSHYFGDLTAEKHPSRYHLKFRHKLKLRKRDSRVEPTI…
Cas12i1	V-I	Not reported. From metagenomic sequences	12	1093	TTN	nr	6N library E. coli plasmid depletion	in vivo interference assays	No	Yan & Hunnewell et al. Science 2019 (doi: 10.1126/science.aav7271)	N/A	MSNKEKNASETRKAYTTKMIPRSHDRMKLLGNFMDYLMDGTPIFFELWNQFGGGIDRDIISGTANKDKISDDLLLAVNWFKVMPINSKPQGVSPSNLANLFQQYSGSEPDIQAQEYFASNFDTEKHQWKDMRVEYERLLAELQLSRSDMHHDLKLMYKEKCIGLSLSTAHYITSVMFGTGAKNNRQTKHQFYSKVIQLLEESTQINSVEQLASIILKAGDCDSYRKLRIRCSRKGATPSILKIVQDYELGTNHDDEVNVPSLIANLKEKLGRFEYECEWKCMEKIKAFLASKVGPYYLGSYSAMLENALSPIKGMTTKNCKFVLKQIDAKNDIKYENEPFGKIVEGFFDSPYFESDTNVKWVLHPHHIGESNIKTLWEDLNAIHSKYEEDIASLSEDKK…
Cas12i2	V-I	Not reported. From metagenomic sequences	13.7	1054	TTN	nr	6N library E. coli plasmid depletion	in vivo interference assays	No	Yan & Hunnewell et al. Science 2019 (doi: 10.1126/science.aav7271)	N/A	MSSAIKSYKSVLRPNERKNQLLKSTIQCLEDGSAFFFKMLQGLFGGITPEIVRFSTEQEKQQQDIALWCAVNWFRPVSQDSLTHTIASDNLVEKFEEYYGGTASDAIKQYFSASIGESYYWNDCRQQYYDLCRELGVEVSDLTHDLEILCREKCLAVATESNQNNSIISVLFGTGEKEDRSVKLRITKKILEAISNLKEIPKNVAPIQEIILNVAKATKETFRQVYAGNLGAPSTLEKFIAKDGQKEFDLKKLQTDLKKVIRGKSKERDWCCQEELRSYVEQNTIQYDLWAWGEMFNKAHTALKIKSTRNYNFAKQRLEQFKEIQSLNNLLVVKKLNDFFDSEFFSGEETYTICVHHLGGKDLSKLYKAWEDDPADPENAIVVLCDDLKNNFKKEPIRN…
Cas12j-1 (aka CasPhi-1)	V-J	Not reported. From the Biggiephage clade identified in metagenomic assemblies	8.3	708	VTTR	nr	8N library E. coli plasmid depletion	in vitro digestions and indel formation in HEK293-GFP as follow-up with consensus	No	Pausch & Al-Shayeb Science 2020 (doi: 10.1126/science.abb1400)	N/A	MADTPTLFTQFLRHHLPGQRFRKDILKQAGRILANKGEDATIAFLRGKSEESPPDFQPPVKCPIIACSRPLTEWPIYQASVAIQGYVYGQSLAEFEASDPGCSKDGLLGWFDKTGVCTDYFSVQGLNLIFQNARKRYIGVQTKVTNRNEKRHKKLKRINAKRIAEGLPELTSDEPESALDETGHLIDPPGLNTNIYCYQQVSPKPLALSEVNQLPTAYAGYSTSGDDPIQPMVTKDRLSISKGQPGYIPEHQRALLSQKKHRRMRGYGLKARALLVIVRIQDDWAVIDLRSLLRNAYWRRIVQTKEPSTITKLLKLVTGDPVLDATRMVATFTYKPGIVQVRSAKCLKNKQGSKLFSERYLNETVSVTSIDLGSNNLVAVATYRLVNGNTPELLQRFTL…
Cas12j-2 (aka CasPhi-2)	V-J	Not reported. From the Biggiephage clade identified in metagenomic assemblies	8.5	757	TBN	nr	8N library E. coli plasmid depletion	in vitro digestions and indel formation in HEK293-GFP as follow-up with consensus	No	Pausch & Al-Shayeb Science 2020 (doi: 10.1126/science.abb1400)	N/A	MPKPAVESEFSKVLKKHFPGERFRSSYMKRGGKILAAQGEEAVVAYLQGKSEEEPPNFQPPAKCHVVTKSRDFAEWPIMKASEAIQRYIYALSTTERAACKPGKSSESHAAWFAATGVSNHGYSHVQGLNLIFDHTLGRYDGVLKKVQLRNEKARARLESINASRADEGLPEIKAEEEEVATNETGHLLQPPGINPSFYVYQTISPQAYRPRDEIVLPPEYAGYVRDPNAPIPLGVVRNRCDIQKGCPGYIPEWQREAGTAISPKTGKAVTVPGLSPKKNKRMRRYWRSEKEKAQDALLVTVRIGTDWVVIDVRGLLRNARWRTIAPKDISLNALLDLFTGDPVIDVRRNIVTFTYTLDACGTYARKWTLKGKQTKATLDKLTATQTVALVAIDLGQTN…
Cas12j-3 (aka CasPhi-3)	V-J	Not reported. From the Biggiephage clade identified in metagenomic assemblies	9.3	767	VTTN	nr	8N library E. coli plasmid depletion	in vitro digestions and indel formation in HEK293-GFP as follow-up with consensus	No	Pausch & Al-Shayeb Science 2020 (doi: 10.1126/science.abb1400)	N/A	MEKEITELTKIRREFPNKKFSSTDMKKAGKLLKAEGPDAVRDFLNSCQEIIGDFKPPVKTNIVSISRPFEEWPVSMVGRAIQEYYFSLTKEELESVHPGTSSEDHKSFFNITGLSNYNYTSVQGLNLIFKNAKAIYDGTLVKANNKNKKLEKKFNEINHKRSLEGLPIITPDFEEPFDENGHLNNPPGINRNIYGYQGCAAKVFVPSKHKMVSLPKEYEGYNRDPNLSLAGFRNRLEIPEGEPGHVPWFQRMDIPEGQIGHVNKIQRFNFVHGKNSGKVKFSDKTGRVKRYHHSKYKDATKPYKFLEESKKVSALDSILAIITIGDDWVVFDIRGLYRNVFYRELAQKGLTAVQLLDLFTGDPVIDPKKGVVTFSYKEGVVPVFSQKIVPRFKSRDTLE…
ShCas12k	V-K	Scytonema hofmanni UTEX B 2349	8.8	639	NGTT C less preferred at 1st position	NGTS	6N library E. coli transposition	E. coli transposition assay with individual PAMs	No	Strecker Science 2019 (doi: 10.1126/science.aax9181)	N/A	MSQITIQARLISFESNRQQLWKLMADLNTPLINELLCQLGQHPDFEKWQQKGKLPSTVVSQLCQPLKTDPRFAGQPSRLYMSAIHIVDYIYKSWLAIQKRLQQQLDGKTRWLEMLNSDAELVELSGDTLEAIRVKAAEILAIAMPASESDSASPKGKKGKKEKKPSSSSPKRSLSKTLFDAYQETEDIKSRSAISYLLKNGCKLTDKEEDSEKFAKRRRQVEIQIQRLTEKLISRMPKGRDLTNAKWLETLLTATTTVAEDNAQAKRWQDILLTRSSSLPFPLVFETNEDMVWSKNQKGRLCVHFNGLSDLIFEVYCGNRQLHWFQRFLEDQQTKRKSKNQHSSGLFTLRNGHLVWLEGEGKGEPWNLHHLTLYCCVDNRLWTEEGTEIVRQEKADEIT…
AcCas12k	V-K	Anabaena cylindrica PCC 7122	9.4	642	RGTG	GGTH & AGCG	6N library E. coli transposition	Not reported	No	Strecker Science 2019 (doi: 10.1126/science.aax9181)	N/A	MSVITIQCRLVAEEDSLRQLWELMSEKNTPFINEILLQIGKHPEFETWLEKGRIPAELLKTLGNSLKTQEPFTGQPGRFYTSAITLVDYLYKSWFALQKRRKQQIEGKQRWLKMLKSDQELEQESQSSLEVIRNKATELFSKFTPQSDSEALRRNQNDKQKKVKKTKKSTKPKTSSIFKIFLSTYEEAEEPLTRCALAYLLKNNCQISELDENPEEFTRNKRRKEIEIERLKDQLQSRIPKGRDLTGEEWLETLEIATFNVPQNENEAKAWQAALLRKTANVPFPVAYESNEDMTWLKNDKNRLFVRFNGLGKLTFEIYCDKRHLHYFQRFLEDQEILRNSKRQHSSSLFTLRSGRIAWLPGEEKGEHWKVNQLNFYCSLDTRMLTTEGTQQVVEEKVT…
*Information taken directly from the SI table in the publication.
#Called Smu2Cas9 in cited publication but renamed to Smu3Cas9 here to not overlap with previous Smu2Cas9.
##Called SpaCas9 in cited publication but renamed to SpacCas9 here to not overlap with previous SpaCas9.
%Lb2 and Lb5Cas12a share the same amino acid sequence.
@ne = not evaluate, nr = not reported, nf = none found.
