# Supplementary material for: CRISPR technologies and the search for the PAM-free nuclease
Source: Nat Commun. 2021 Jan 22;12:555. doi: 10.1038/s41467-020-20633-y (PMC7822910; doi:10.1038/s41467-020-20633-y)
Supplement: Supplementary file 4 — Supplementary Data 2 [file 41467_2020_20633_MOESM4_ESM.xlsx]

## Sheet: Sheet1
Nuclease name	Nuclease modified from	Engineering approach	Mutations	Consensus PAM 5’-3’	Less-preferred PAMs@	Determination method	Off-target analysis	References
VQR	SpyCas9	positive selection screen. Mutagenesis of PID and selected for mutants that recognize NGA PAM	D1135V, R1335Q, T1337R	NGAN > NGBG > NAAG	NGGH	6N library E. coli plasmid depletion assay	GUIDE-Seq in human cells	Kleinstiver Nature 2015 (doi: 10.1038/nature14592)
EQR	SpyCas9	positive selection screen. Mutagenesis of PID and selected for mutants that recognize NGA PAM	D1135E, R1335Q, T1337R	NGAG	NGCG, NGAT, NGAA > NGTG, NGGG, NGAC	6N library E. coli plasmid depletion assay	GUIDE-Seq in human cells	Kleinstiver Nature 2015 (doi: 10.1038/nature14592)
VRER	SpyCas9	Combined most common mutations from previous assay	D1135V, G1218R, R1335E, T1337R	NGCG	nf	6N library E. coli plasmid depletion assay	GUIDE-Seq in human cells	Kleinstiver Nature 2015 (doi: 10.1038/nature14592)
VRQR	SpyCas9	Combination of previously identified mutations	D1135V, G1218R, R1335Q, T1337R	NGAN recognized	nr	Indel formation at endogenous sites with NGAN PAMs	Not evaluated	Kleinstiver Nature 2016 (doi: 10.1038/nature16526)
D1135E	SpyCas9	Identified from mutagenesis screen	D1135E	NGGN	NAGH and NHGG but at lower levels than the WT variant according to screens' results	6N library E. coli plasmid depletion assay	GUIDE-Seq in human cells	Kleinstiver Nature 2015 (doi: 10.1038/nature14592)
xCas9(3.7)	SpyCas9	PACE	A262T, R324L, S409I, E480K, E543D, M694I, E1219V	NG, NNG, GAW, CAA	CAY, GAC, TAW, and GTA	3N library on a plasmid E. coli depletion assay	GUIDE-Seq in human cells	Hu Nature 2018 (doi: 10.1038/nature26155)
SpCas9-NG	SpyCas9	Structure-guided	R1335V, L1111R, D1135V, G1218R, E1219F, A1322R,T1337R	NG	NAN	8N library on a plasmid in vitro enrichment assay	GUIDE-Seq in human cells	Nishimasu Science 2018 (doi: 10.1126/science.aas9129)
SpG	VRQR	Structure-guided	D1135E, S1136W, G1218K, E1219Q, R1335Q, T1337R	NGN	GAVN, GATG, AAMG, AAGR, GYGR	3N and 4N library HT-PAMDA assay	GUIDE-Seq in human cells	Walton Science 2020 (doi: 10.1126/science.aba8853)
SpRY	SpG	Structure-guided	A61R, D1135E, S1136W, G1218K, E1219Q, R1335Q, T1337R, R1333P, L1111R, A1322R, N1317R	NRN	RY	3N and 4N library HT-PAMDA assay	GUIDE-Seq in human cells	Walton Science 2020 (doi: 10.1126/science.aba8853)
SpCas9-NRRH	SpyCas9	PANCE, modified PACE, & DNA shuffling	I322V, S409I, E427G, R654L, R753G, R1114G, D1135N, V1139A, D1180G, E1219V, Q1221H, A1320V, R1333K	VGDC	SGDD, SARD, VARC, TRDN	4N library E. coli plasmid depletion assay at three time points. 1hr time point used here	GUIDE-Seq in human cells	Miller Nature Biotechnology 2020 (doi: 10.1038/s41587-020-0412-8)
SpCas9-NRTH	SpyCas9	PANCE, modified PACE, & DNA shuffling	I322V, S409I, E427G, R654L, R753G, R1114G, D1135N, D1180G, G1218S, E1219V, Q1221H, P1249S, E1253K, P1321S, D1332G, R1335L	NGTH	NGRN > NATN	4N library E. coli plasmid depletion assay at three time points. 1hr time point used here	GUIDE-Seq in human cells	Miller Nature Biotechnology 2020 (doi: 10.1038/s41587-020-0412-8)
SpCas9-NRCH	SpyCas9	PANCE, modified PACE, & DNA shuffling	I322V, S409I, E427G, R654L, R753G, R1114G, D1135N, E1219V, D1332N, R1335Q, T1337N, S1338T, H1349R	SGNY	GGTR, TGMC, TGTN, AGCY, & AGWN	4N library E. coli plasmid depletion assay at three time points. 1hr time point used here	GUIDE-Seq in human cells	Miller Nature Biotechnology 2020 (doi: 10.1038/s41587-020-0412-8)
QQR1	SpyCas9	Structure-guided	G1218R, N1286Q, I1331F, D1332K, R1333Q, R1335Q, T1337R	TAAG	TAAY	Individual sequences (TAAN, TGGT, TGAG, TGCG, and TGTT) digested in vitro and resolved on agarose gel	Not evaluated	Anders Molecular Cell 2016 (doi: 10.1016/j.molcel.2016.02.020)
SpyMac	SpyCas9 with PID of SmacCas9	Chimera. Replaced PID of SpyCas9 with SmacCas9's	Smac PID	NAAN	nr	8N library PAM-SCANR	Not evaluated	Chatterjee Nature Communications (doi: 10.1038/s41467-020-16117-8)
iSpyMac	SpyMac	based on deep mutational scan of SpyCas9	R221K & N394K	improved NAAN	nr	indel formation in HEK293T at NAAN sites	Mismatch tolerance evaluated	Chatterjee Nature Communications (doi: 10.1038/s41467-020-16117-8)
Sp-St3Cas9	SpyCas9	Chimera. Replaced PID of SpyCas9 with Sth3Cas9's	Sth3 PID	NGGNG	nr	indel formation in HEK293T at an NGGNG site and an NGG	Not evaluated	Nishimasu Cell 2014 (doi: 10.1016/j.cell.2014.02.001)
St3-SpCas9	Sth3Cas9	Chimera. Replaced PID of Sth3Cas9 with SpyCas9's	Spy PID	NGG	NBBAA, NABAB, and NBABA	indel formation in HEK293T at an NGGNG site and an NGG	Not evaluated	Nishimasu Cell 2014 (doi: 10.1016/j.cell.2014.02.001)
KKH SaCas9	SauCas9	Random mutagenesis of PID	E782K, N968K, & R1015H	NNNRRT except NNTGAT	ne	6N library E. coli plasmid depletion assay	GUIDE-Seq in human cells	Kleinstiver Nature Biotechnology 2015 (doi: 10.1038/nbt.3404)
SaCas9-NR	SauCas9	Structure-guided	N986R	improved activity at NNGRRV sites	NGG	endogenous gene activation relative to WT SaCas9 in HEK293T at NNGRRN PAM sites	Not evaluated	Luan JACS 2019 (doi: 10.1021/jacs.8b13144)
SaCas9-RA	SauCas9	Structure-guided	N986R & R991A	improved activity at NNGRRS sites	nr	endogenous gene activation relative to WT SaCas9 in HEK293T at NNGRRN PAM sites	Not evaluated	Luan JACS 2019 (doi: 10.1021/jacs.8b13144)
SaCas9-RL	SauCas9	Structure-guided	N986R & R991L	improved activity at NNGRRS sites	NNTGAT and others (nr)	endogenous gene activation relative to WT SaCas9 in HEK293T at NNGRRN PAM sites	Not evaluated	Luan JACS 2019 (doi: 10.1021/jacs.8b13144)
cCas9 v42	SauCas9-KKH	Chimera. SauCas9-KKH with Sediminibacillus albus Cas9 residues from 982-994	D987N, L988R, R991K, & V994L	NNVRRN	nr	separate 3N libraries (CCCNNN and CCNRRN) EYFP editing screen in HEK293T	Not evaluated	Ma Nature Communications 2019 (doi: 10.1038/s41467-019-08395-8)
cCas9 v42-WT	SauCas9	Chimera. SauCas9 with Sediminibacillus albus Cas9 residues from 982-994	D987N, L988R, R991K, & V994L	NNGRRN	nr	3N library (CCNRRN) EYFP editing screen in HEK293T	Not evaluated	Ma Nature Communications 2019 (doi: 10.1038/s41467-019-08395-8)
cCas9 v16	SauCas9-KKH	Chimera. SauCas9-KKH with Staphylococcus microti Cas9 residues from 982-994	N986S, L988K, L989N, & R991L	NNNAKT	nr	3N library (CCCNNN) EYFP editing screen in HEK293T	Not evaluated	Ma Nature Communications 2019 (doi: 10.1038/s41467-019-08395-8)
cCas9 v21	SauCas9-KKH	Chimera. SauCas9-KKH with Staphylococcus warneri Cas9 residues from 982-994	N986S, L988D, L989R, R991I, & V994L	NNNAGT or NNNATG	NNNCRN	3N library (CCCNNN) EYFP editing screen in HEK293T	Not evaluated	Ma Nature Communications 2019 (doi: 10.1038/s41467-019-08395-8)
cCas9 v21-L	cCas9 v21	Chimera. SauCas9-KKH with Staphylococcus warneri Cas9 residues from 982-994 with modification at residue 991	N986S, L988D, L989R, I991L, & V994L	NNNRTG, NNNGKT, & NNNAST	nf	3N library (CCCNNN) EYFP editing screen in HEK293T	Not evaluated	Ma Nature Communications 2019 (doi: 10.1038/s41467-019-08395-8)
cCas9 v21-K	cCas9 v21	Chimera. SauCas9-KKH with Staphylococcus warneri Cas9 residues from 982-994 with modification at residue 991	N986S, L988D, L989R, I991K, & V994L	NNNAGM, NNNAKT, & NNNGDT	NNNAAN, NNNAGC, NNNATV, & NNNGKN	3N library (CCCNNN) EYFP editing screen in HEK293T	Not evaluated	Ma Nature Communications 2019 (doi: 10.1038/s41467-019-08395-8)
cCas9 v21-R	cCas9 v21	Chimera. SauCas9-KKH with Staphylococcus warneri Cas9 residues from 982-994 with modification at residue 991	N986S, L988D, L989R, I991R, & V994L	NNCRNT, NNCATG, NNCAGM, NNCGDG, NNCGCT	NNNATT, NNNGKT, NNNGTG, NNNAAN, NNNAGV, NNNATH	3N library (CCCNNN) EYFP editing screen in HEK293T	Mismatch tolerance evaluated	Ma Nature Communications 2019 (doi: 10.1038/s41467-019-08395-8)
cCas9 v21-R-WT	SauCas9	Chimera. SauCas9 with Staphylococcus warneri Cas9 residues from 982-994 with modification at residue 991	N986S, L988D, L989R, I991R, & V994L	CCGRYT & CCGRTG	NNNAKM, NNNAWT, & NNNGMT	3N library (CCNRCT, CCNRTG, & CCNRTT) EYFP editing screen in HEK293T	Not evaluated	Ma Nature Communications 2019 (doi: 10.1038/s41467-019-08395-8)
N986S	SauCas9-KKH	Alignment of SauCas9-KKH to cCas9-v21 and cCas9-v16 to guide mutagenesis of N986 to S	N986S	NNNANT, NNNGDT, & NNNATG	NNNAAB, NNNACT, NNNATG, NNNGAS, NNNGGV, NNNGTG	3N library (CCCNNN) EYFP editing screen in HEK293T	Not evaluated	Ma Nature Communications 2019 (doi: 10.1038/s41467-019-08395-8)
cCas9 v17	SauCas9-KKH	Chimera. SauCas9-KKH with Staphylococcus schleiferi Cas9 residues from 982-994	D987S, L988T, L989R, R991I, & V994L	NNNAGY	NNNAMV, NNNAGG, NNNATM, NNNCDT, & NNNGNM	3N library (CCCNNN) EYFP editing screen in HEK293T	Not evaluated	Ma Nature Communications 2019 (doi: 10.1038/s41467-019-08395-8)
cCas9 v17-K	cCas9 v17	Chimera. SauCas9-KKH with Staphylococcus schleiferi Cas9 residues from 982-994 with a modification at residue 991	D987S, L988T, L989R, I991K, & V994L	NNNARB, NNNGGN, NNNGAK	nf	3N library (CCCNNN) EYFP editing screen in HEK293T	Not evaluated	Ma Nature Communications 2019 (doi: 10.1038/s41467-019-08395-8)
cCas9 v17-L	cCas9 v17	Chimera. SauCas9-KKH with Staphylococcus schleiferi Cas9 residues from 982-994 with a modification at residue 991	D987S, L988T, L989R, I991L, & V994L	NNNAGY, NNNGGB, NNNGAK	NNNADV, NNNCDT, NNNGAG, NNNGCT, NNNGKV, NNNTNT	3N library (CCCNNN) EYFP editing screen in HEK293T	Not evaluated	Ma Nature Communications 2019 (doi: 10.1038/s41467-019-08395-8)
Sc+	ScCas9	alignments of Streptococcus Cas9 orthologs to identify mutations of interest	T1227K	NNG	NNNAGG, NNNGGN, NNNAAN, NNNGAK	8N library PAM-SCANR	Not evaluated	Chatterjee Nature Biotechnology 2020 (doi: 10.1038/s41587-020-0517-0)
Sc++	ScCas9	alignments of Streptococcus Cas9 orthologs to identify mutations of interest	I367K, H369L, T373S, T374G, T1227K	NNG	NNNARA & NNNGAM	8N library PAM-SCANR	GUIDE-Seq in human cells	Chatterjee Nature Biotechnology 2020 (doi: 10.1038/s41587-020-0517-0)
RHA FnCas9	FnCas9	Structure-guided	E1369R, E1449H, R1556A	YG	NNNAGR & NNNAAT	7N library in vitro depletion	Not evaluated	Hirano Cell 2016 (doi: 10.1016/j.cell.2016.01.039)
GeoCas9 hybrid	GeoCas9 with PID of G. LC300 Cas9	Chimera. Replaced PID of G. LC300 Cas9 with GeoCas9's	G. LC300 PID	reported NNNNGMAA but data not shown	nr	in vitro digestion of limited targets. data not shown	Not evaluated	Harrington Nature Communications 2017 (doi: 10.1038/s41467-017-01408-4)
NmeCas9 chimera with Nme2's PID	NmeCas9 with PID of Nme2	Chimera. Replaced PID of Nme1 with Nme2's (Neisseria meningitidis De10444)		NNNNCC	nr	7N library with 'C' fixed at 5th position in vitro enrichment	Not evaluated	Edraki Molecular Cell 2019 (doi: 10.1016/j.molcel.2018.12.003)
NmeCas9 chimera with Nme3's PID	NmeCas9 with PID of Nme3	Chimera. Replaced PID of Nme1 with Nme3's (Neisseria meningitidis 98002)		NNNNCAAA	nr	7N library with 'C' fixed at 5th position in vitro enrichment	Not evaluated	Edraki Molecular Cell 2019 (doi: 10.1016/j.molcel.2018.12.003)
AsCas12a-RR	AsCas12a	mutagenesis of 60 residues near the PAM interacting domain (identified by the structure)	S542R & K607R	TYCV	MCCC & VYCV	8N library in vitro depletion	BLISS	Gao Nature Biotechnology 2017 (doi: 10.1038/nbt.3900)	crystal structure exists: Nishimasu, H., Yamano, T., Ishitani, R., Nureki, O. (2017) Mol Cell 67: 139-147.e2
AsCas12a-RVR	AsCas12a	mutagenesis of 60 residues near the PAM interacting domain (identified by the structure)	S542R, K548V, & N552R	TATV	RATR	8N library in vitro depletion	BLISS	Gao Nature Biotechnology 2017 (doi: 10.1038/nbt.3900)	crystal structure exists: Nishimasu, H., Yamano, T., Ishitani, R., Nureki, O. (2017) Mol Cell 67: 139-147.e2
AsCas12a-E174R	AsCas12a	Structure-guided mutagenesis	E174R	TTTV	TTTT, TCTM, & VTTV	4N or 5N library PAMDA	Not evaluated	Kleinstiver Nature Biotechnology 2019 (doi: 10.1038/s41587-018-0011-0)
AsCas12a-S542R	AsCas12a	Structure-guided mutagenesis	S542R	TTTV > TTCV > TCCS	TCTV, VTCC, SCCC, & TCCA	4N or 5N library PAMDA	Not evaluated	Kleinstiver Nature Biotechnology 2019 (doi: 10.1038/s41587-018-0011-0)
AsCas12a-K548R	AsCas12a	Structure-guided mutagenesis	K548R	TTTV	nf	4N or 5N library PAMDA	Not evaluated	Kleinstiver Nature Biotechnology 2019 (doi: 10.1038/s41587-018-0011-0)
AsCas12a-E174R/S542R	AsCas12a	Combination of substitutions from structure-guided mutagenesis	E174R & S542R	TTTN, TYCV, VYCC, VTTV, & TCTV	VTCA, SCCA, & TATA	4N or 5N library PAMDA	Not evaluated	Kleinstiver Nature Biotechnology 2019 (doi: 10.1038/s41587-018-0011-0)
AsCas12a-E174R/K548R	AsCas12a	Combination of substitutions from structure-guided mutagenesis	E174R & K548R	TTTN > VTTV & TATM	TTCM & TGTM	4N or 5N library PAMDA	Not evaluated	Kleinstiver Nature Biotechnology 2019 (doi: 10.1038/s41587-018-0011-0)
AsCas12a-S542R/K548R	AsCas12a	Combination of substitutions from structure-guided mutagenesis	S542R & K548R	TTTV > TTCV & ATTV	STTV, CTCC, TCCC, & TACM	4N or 5N library PAMDA	Not evaluated	Kleinstiver Nature Biotechnology 2019 (doi: 10.1038/s41587-018-0011-0)
enAsCas12a	AsCas12a	Combination of substitutions from structure-guided mutagenesis	E174R, S542R, & K548R	TTYN, TATV, VTTV, TSCC, TACM, GTCC, CTCM, CSCC, ATCC, & TTAC	TSCA, RTCA, TGTG, & ARTM	4N or 5N library PAMDA	GUIDE-Seq in human cells	Kleinstiver Nature Biotechnology 2019 (doi: 10.1038/s41587-018-0011-0)
AsCas12a-RVRR	AsCas12a	Combination of substitutions from structure-guided mutagenesis	S542R, K548V, N552R, & K607R	TYCC & TATC	nr	Individual sequences (TTTC, TATC, TTCC, TCTC, & TCCC) tested separately in GFxFP assay in mammalian cells	Not evaluated	Toth NAR 2020 (doi: 10.1093/nar/gkaa110)
LbCas12a-RR	LbCas12a	Analogous mutations as AsCas12a-RR variant	G532R & K595R	TTTN, TCTN, CTCC, & TCCC	RTCC, VCCC, VTTC, & TTAC	Individual sequences (TNTN, NYCC, TANC, NTTC, & TTNC) tested separately in GFxFP assay in mammalian cells	Not evaluated	Toth NAR 2020 (doi: 10.1093/nar/gkaa110)
LbCas12a-RVR	LbCas12a	Analogous mutations as AsCas12a-RVR variant	G532R, K538V, & Y542R	TTTN, TATV, & TTYC	TCTG, TGTV, YTCC, TAYC, & VTTC	Individual sequences (TNTN, NYCC, TANC, NTTC, & TTNC) tested separately in GFxFP assay in mammalian cells	Not evaluated	Toth NAR 2020 (doi: 10.1093/nar/gkaa110)
LbCas12a-RVRR	LbCas12a	Analogous mutations as AsCas12a-RVRR variant	G532R, K538V, Y542R, & K595R	TTTN, TVTA, YTCC, TACC, TATG, TGTC, & TTYC	TATY, TCTB, TGTK, RTCC, NCCC, TACC, VTTC, & TTAC	Individual sequences (TNTN, NYCC, TANC, NTTC, & TTNC) tested separately in GFxFP assay in mammalian cells	GUIDE-Seq in human cells	Toth NAR 2020 (doi: 10.1093/nar/gkaa110)
impLbCas12a	LbCas12a-RVRR	Analogous mutation as E174R from AsCas12a-E174R	D156R, G532R, K538V, Y542R, & K595R	TNTV, TYCV, CCCV, & TACV	nr	Individual sequences (TNTV, TYCV, CCCV, & TACV) tested separately in EGFP indel formation disruption assay	Not evaluated	Toth NAR 2020 (doi: 10.1093/nar/gkaa110)
FnCas12a-RR	FnCas12a	Analogous mutations as AsCas12a-RR variant	N607R & K671R	TTTC, TYCC, & TCTC	nr	Individual sequences (TTTC, TATC, TTCC, TCTC, & TCCC) tested separately in GFxFP assay in mammalian cells	Not evaluated	Toth NAR 2020 (doi: 10.1093/nar/gkaa110)
FnCas12a-RVR	FnCas12a	Analogous mutations as AsCas12a-RVR variant	N607R, K613V, & N617R	TTTC & TATC	TTCC & TCTC	Individual sequences (TTTC, TATC, TTCC, TCTC, & TCCC) tested separately in GFxFP assay in mammalian cells	Not evaluated	Toth NAR 2020 (doi: 10.1093/nar/gkaa110)
FnCas12a-RVRR	FnCas12a	Analogous mutations as AsCas12a-RVRR variant	N607R, K613V, N617R, & K671R	TYCC & TATC	None reported	Individual sequences (TTTC, TATC, TTCC, TCTC, & TCCC) tested separately in GFxFP assay in mammalian cells	Not evaluated	Toth NAR 2020 (doi: 10.1093/nar/gkaa110)
FnCas12a-EP15	FnCas12a	Structure-guided with FnCas12a and AsCas12aRVRR variants	K180S, N607R, D616R, K660R, K671R	YYN except CCA	GTR, GCA, CAM, & CGC	in vitro digestion with individual sequences within 3N library and resolved on agarose gels	Not evaluated	Wang Biotechnology & Bioengineering 2019 (doi: 10.1002/bit.26938)
FnCas12a-EP16	FnCas12a	Structure-guided with FnCas12a and AsCas12aRVRR variants	K180S, N607R, K613V, D616N, N617R, K660R	YN	WRN	in vitro digestion with individual sequences within 3N library and resolved on agarose gels	Not evaluated	Wang Biotechnology & Bioengineering 2019 (doi: 10.1002/bit.26938)
MbCas12a-RR	MbCas12a	Analogous mutations as AsCas12a-RR variant	N576R & K634R	TTYC & TCYC	nr	Individual sequences (TTTC, TATC, TTCC, TCTC, & TCCC) tested separately in GFxFP assay in mammalian cells	Not evaluated	Toth NAR 2020 (doi: 10.1093/nar/gkaa110)
MbCas12a-RVR	MbCas12a	Analogous mutations as AsCas12a-RVR variant	N576R, K578V, & N582R	TTYC	TATC	Individual sequences (TTTC, TATC, TTCC, TCTC, & TCCC) tested separately in GFxFP assay in mammalian cells	Not evaluated	Toth NAR 2020 (doi: 10.1093/nar/gkaa110)
MbCas12a-RVRR	MbCas12a	Analogous mutations as AsCas12a-RVRR variant	N576R, K578V, N582R, & K634R	TTYC & TATC	TCYC	Individual sequences (TTTC, TATC, TTCC, TCTC, & TCCC) tested separately in GFxFP assay in mammalian cells	Not evaluated	Toth NAR 2020 (doi: 10.1093/nar/gkaa110)
PiCas12a F604Y	PiCas12a	AA comparison to PAM relevant residues in AsCas12a and PdCas12a	F604Y	GKYV	GTCT, GMCG, GCTG, GACC	5N library in vitro (E. coli-based TXTL lysate) depletion assay	Not evaluated	Jacobsen NAR 2020 (doi: 10.1093/nar/gkaa272)
PiCas12a-DNYA	PiCas12a	AA comparison to PAM relevant residues in AsCas12a and PdCas12a	N599D, S600N, F604Y, T628A	TTYV	TGYV, STTV, TTYT	5N library in vitro (E. coli-based TXTL lysate) depletion assay	Not evaluated	Jacobsen NAR 2020 (doi: 10.1093/nar/gkaa272)
PiCas12a-ENDYA	PiCas12a	AA comparison to PAM relevant residues in AsCas12a and PdCas12a	K163E, N599D, S600N, F604Y, T628A	TTTV	TTCV and TTTT	5N library in vitro (E. coli-based TXTL lysate) depletion assay	Not evaluated	Jacobsen NAR 2020 (doi: 10.1093/nar/gkaa272)
M44	MAD7 chimeric variant	Chimera. replaced WED-I & REC1 from MAD7 Cas12a with those from TsCas12	replaced WED-I & REC1 from MAD7 Cas12a with those from TsCas12	TTTN and CTTV **	nr	4N library E. coli based plasmid depletion	CIRCLE-Seq in E. coli	Liu Nature Communications 2019 (doi: 10.1038/s41467-019-13500-y)
M21	M44 (MAD7 chimeric variant)	Chimera. replaced WED-I & REC1 from MAD7 Cas12a with those from TsCas12 with single mutation	G218A	TTTN and CTTV **	nr	4N library E. coli based plasmid depletion	CIRCLE-Seq in E. coli	Liu Nature Communications 2019 (doi: 10.1038/s41467-019-13500-y)
@ne = not evaluate, nr = not reported, nf = none found.
**The remaining sequence identities were not reported. Therefore a consensus motif and less preferred PAMs cannot be identified precisely.
